# Supplementary material for: Ethyl 2-(2-acetoxy­benzyl­idene)-7-methyl-3-oxo-5-phenyl-2,3-dihydro-5H-1,3-thia­zolo[3,2-a]pyrimidine-6-carboxyl­ate
Source: Acta Crystallogr Sect E Struct Rep Online. 2010 Mar 6;66(Pt 4):o762–3. doi: 10.1107/S1600536810007853 (PMC2983806; doi:10.1107/S1600536810007853)
Supplement: Supplementary file 1 [file e-66-0o762-sup1.cif]

##############################################################################
###                                                                        ###
###        Electronic paper (Acta Crystallographica Section E)             ###
###                                                                        ###
##############################################################################
#                                                                            #
# This CIF contains the data in a paper accepted for publication in Acta     #
# Crystallographica Section E. It conforms to the requirements of Notes      #
# for Authors for Section E, and has been peer reviewed under the auspices   #
# of the IUCr Commission on Journals.                                        #
#                                                                            #
# Full details of the Crystallographic Information File format               #
# are given in the paper "The Crystallographic Information File (CIF):       #
# a New Standard Archive File for Crystallography" by S. R. Hall, F. H.      #
# Allen and I. D. Brown [Acta Cryst. (1991), A47, 655-685].                  #
#                                                                            #
# The current version of the core CIF dictionary is obtainable from          #
# ftp://ftp.iucr.org/pub/cif_core.dic. The current version number is 2.4.    #
#                                                                            #
# Software is freely available for graphical display of the structure(s) in  #
# this CIF.  For information consult the CIF home page http://www.iucr.org/  #
# cif/home.html                                                              #
#                                                                            #
# This file may be used for bona fide research purposes within the           #
# scientific community so long as proper attribution is given to the journal # 
# article from which it was obtained.                                        #
#                                                                            #
##############################################################################
                                             
data_global
_audit_creation_method     SHELXL-97
_journal_date_recd_electronic     2010-02-24
_journal_date_accepted     2010-03-01
_journal_name_full     'Acta Crystallographica, Section E'
_journal_year     2010
_journal_volume     66
_journal_issue      4
_journal_page_first     o762
_journal_page_last     o763
_journal_paper_category     QO
_journal_coeditor_code     LH5004
_publ_contact_author_name     ' Edward RT Tiekink '
_publ_contact_author_address
;
Department of Chemistry, University of Malaya,
50603 Kuala Lumpur, Malaysia
;
_publ_contact_author_email
;
edward.tiekink@gmail.com
;
_publ_contact_author_fax     ' +60 3 7967 4193 '
_publ_contact_author_phone     ' +60 3 7967 6775 '
_publ_section_title
;\
Ethyl
2-(2-acetoxybenzylidene)-7-methyl-3-oxo-5-phenyl-2,3-dihydro-5<i>H</i>-1,3-\
thiazolo[3,2-<i>a</i>]pyrimidine-6-carboxylate
;
_publ_section_title_footnote
;
 Additional correspondence author, e-mail: mmjotani@rediffmail.com.
;
loop_
    _publ_author_name
    _publ_author_footnote
    _publ_author_address
    ' Jotani, Mukesh M. ' .
;
Department of Physics, Bhavan's Sheth R.A. College of Science, Ahmedabad,
Gujarat 380 001, India
;
    ' Baldaniya, Bharat B. ' .
;
Department of Chemistry, M.G. Science Institute, Navrangpura, Ahmedabad,
 Gujarat 380 009, India
;
    'Tiekink, Edward R. T.' .
;
Department of Chemistry, University of Malaya,
50603 Kuala Lumpur, Malaysia
;
data_I
_audit_creation_method     SHELXL-97
_chemical_name_systematic
;
Ethyl 2-(2-acetoxybenzylidene)-7-methyl-3-oxo-5-phenyl-2,3-dihydro-5<i>H</i>-
1,3-thiazolo[3,2-<i>a</i>]pyrimidine-6-carboxylate
;
_chemical_name_common     ?
_chemical_formula_moiety     'C25 H22 N2 O5 S'
_chemical_formula_sum     'C25 H22 N2 O5 S'
_chemical_formula_iupac     'C25 H22 N2 O5 S'
_chemical_formula_weight     462.51
_chemical_melting_point     ?
_symmetry_cell_setting     triclinic
_symmetry_space_group_name_H-M     'P -1'
_symmetry_space_group_name_Hall     '-P 1'
loop_
    _symmetry_equiv_pos_as_xyz
    'x, y, z'
    '-x, -y, -z'
_cell_length_a     8.4236(3)
_cell_length_b     9.6807(3)
_cell_length_c     14.3345(5)
_cell_angle_alpha     87.939(2)
_cell_angle_beta     89.680(2)
_cell_angle_gamma     75.287(2)
_cell_volume     1129.86(7)
_cell_formula_units_Z     2
_cell_measurement_reflns_used     5176
_cell_measurement_theta_min     2.2
_cell_measurement_theta_max     31.3
_cell_measurement_temperature     293(2)
_exptl_crystal_description     block
_exptl_crystal_colour     yellow
_exptl_crystal_size_max     0.47
_exptl_crystal_size_mid     0.35
_exptl_crystal_size_min     0.20
_exptl_crystal_density_diffrn     1.359
_exptl_crystal_density_meas     ?
_exptl_crystal_density_method     'not measured'
_exptl_crystal_F_000     484
_exptl_absorpt_coefficient_mu     0.183
_exptl_absorpt_correction_type     multi-scan
_exptl_absorpt_process_details     '(SADABS; Sheldrick, 1996)'
_exptl_absorpt_correction_T_min     0.920
_exptl_absorpt_correction_T_max     0.965
_exptl_special_details
;
;
_diffrn_ambient_temperature     293(2)
_diffrn_radiation_type     MoK\a
_diffrn_radiation_wavelength     0.71073
_diffrn_radiation_source     'fine-focus sealed tube'
_diffrn_radiation_monochromator     graphite
_diffrn_measurement_device_type     'Bruker SMART APEX CCD diffractometer'
_diffrn_measurement_method     '\w and \f scans'
_diffrn_detector_area_resol_mean     ?
_diffrn_reflns_number     20701
_diffrn_reflns_av_R_equivalents     0.024
_diffrn_reflns_av_sigmaI/netI     0.016
_diffrn_reflns_theta_min     1.4
_diffrn_reflns_theta_max     25.0
_diffrn_reflns_theta_full     25.0
_diffrn_measured_fraction_theta_max     0.998
_diffrn_measured_fraction_theta_full     0.998
_diffrn_reflns_limit_h_min     -10
_diffrn_reflns_limit_h_max     10
_diffrn_reflns_limit_k_min     -11
_diffrn_reflns_limit_k_max     11
_diffrn_reflns_limit_l_min     -17
_diffrn_reflns_limit_l_max     17
_diffrn_standards_number     0
_diffrn_standards_interval_count     ?
_diffrn_standards_interval_time     ?
_diffrn_standards_decay_%     0
_refine_special_details
;
Refinement of <i>F</i>^2^ against ALL reflections. The weighted <i>R</i>-factor
wR and goodness of fit <i>S</i> are based on <i>F</i>^2^, conventional
<i>R</i>-factors <i>R</i> are based on <i>F</i>, with <i>F</i> set to zero for
negative <i>F</i>^2^. The threshold expression of <i>F</i>^2^ >
2\s(<i>F</i>^2^) is used only for calculating <i>R</i>-factors(gt) etc. and is
not relevant to the choice of reflections for refinement. <i>R</i>-factors
based on <i>F</i>^2^ are statistically about twice as large as those based on
<i>F</i>, and <i>R</i>- factors based on ALL data will be even larger.
;
_reflns_number_total     3969
_reflns_number_gt     3438
_reflns_threshold_expression     I>2\s(I)
_refine_ls_structure_factor_coef     Fsqd
_refine_ls_matrix_type     full
_refine_ls_R_factor_all     0.052
_refine_ls_R_factor_gt     0.044
_refine_ls_wR_factor_gt     0.121
_refine_ls_wR_factor_ref     0.137
_refine_ls_goodness_of_fit_ref     1.06
_refine_ls_restrained_S_all     1.06
_refine_ls_number_reflns     3969
_refine_ls_number_parameters     301
_refine_ls_number_restraints     0
_refine_ls_hydrogen_treatment     constr
_refine_ls_weighting_scheme     calc
_refine_ls_weighting_details
         'calc w=1/[\s^2^(Fo^2^)+(0.0721P)^2^+0.4966P] where P=(Fo^2^+2Fc^2^)/3'
_atom_sites_solution_hydrogens     geom
_atom_sites_solution_primary     direct
_atom_sites_solution_secondary     difmap
_refine_ls_shift/su_max     0.002
_refine_ls_shift/su_mean     0.000
_refine_diff_density_max     0.36
_refine_diff_density_min     -0.31
_refine_ls_extinction_method     none
_refine_ls_extinction_coef     ?
loop_
    _atom_type_symbol
    _atom_type_description
    _atom_type_scat_dispersion_real
    _atom_type_scat_dispersion_imag
    _atom_type_scat_source
    'C' 'C' 0.0033 0.0016
                         'International Tables Vol C Tables 4.2.6.8 and 6.1.1.4'
    'H' 'H' 0.0000 0.0000
                         'International Tables Vol C Tables 4.2.6.8 and 6.1.1.4'
    'N' 'N' 0.0061 0.0033
                         'International Tables Vol C Tables 4.2.6.8 and 6.1.1.4'
    'O' 'O' 0.0106 0.0060
                         'International Tables Vol C Tables 4.2.6.8 and 6.1.1.4'
    'S' 'S' 0.1246 0.1234
                         'International Tables Vol C Tables 4.2.6.8 and 6.1.1.4'
_computing_data_collection     'APEX2 (Bruker, 2004)'
_computing_cell_refinement     'APEX2 andSAINT (Bruker, 2004)'
_computing_data_reduction     'SAINT and XPREP (Bruker, 2004)'
_computing_structure_solution     'SHELXS97 (Sheldrick, 2008)'
_computing_structure_refinement
                            'SHELXL97 (Sheldrick, 2008) and PLATON (Spek, 2009)'
_computing_molecular_graphics
                      'ORTEP-3 (Farrugia, 1997) and DIAMOND (Brandenburg, 2006)'
_computing_publication_material     'publCIF (Westrip, 2010)'
loop_
    _atom_site_type_symbol
    _atom_site_label
    _atom_site_fract_x
    _atom_site_fract_y
    _atom_site_fract_z
    _atom_site_U_iso_or_equiv
    _atom_site_adp_type
    _atom_site_calc_flag
    _atom_site_refinement_flags
    _atom_site_occupancy
    _atom_site_disorder_assembly
    _atom_site_disorder_group
    S S1 0.19582(7) 0.35035(6) 0.10853(4) 0.0550(2) Uani d . 1 . .
    O O1 0.8697(2) 0.4977(2) 0.28339(16) 0.0886(6) Uani d . 1 . .
    O O2 0.87965(18) 0.27940(18) 0.33559(11) 0.0604(4) Uani d . 1 . .
    O O3 0.44199(18) 0.03161(15) 0.25695(11) 0.0563(4) Uani d . 1 . .
    O O4 -0.00662(19) -0.14186(16) 0.17321(11) 0.0590(4) Uani d . 1 . .
    O O5 -0.1285(3) -0.0711(3) 0.30616(14) 0.1097(9) Uani d . 1 . .
    N N1 0.4187(2) 0.4897(2) 0.14656(13) 0.0568(5) Uani d . 1 . .
    N N2 0.45080(18) 0.25926(16) 0.21508(10) 0.0387(4) Uani d . 1 . .
    C C1 0.3732(2) 0.3754(2) 0.16117(13) 0.0447(5) Uani d . 1 . .
    C C2 0.5865(2) 0.2654(2) 0.27852(12) 0.0383(4) Uani d . 1 . .
    H H2 0.6743 0.1775 0.2736 0.046 Uiso calc R 1 . .
    C C3 0.6520(2) 0.3922(2) 0.24663(13) 0.0433(4) Uani d . 1 . .
    C C4 0.5692(3) 0.4949(2) 0.18730(15) 0.0524(5) Uani d . 1 . .
    C C5 0.5251(2) 0.2766(2) 0.37843(12) 0.0377(4) Uani d . 1 . .
    C C6 0.4075(3) 0.3956(2) 0.40504(15) 0.0496(5) Uani d . 1 . .
    H H6 0.3675 0.4700 0.3618 0.060 Uiso calc R 1 . .
    C C7 0.3486(3) 0.4053(3) 0.49501(17) 0.0640(6) Uani d . 1 . .
    H H7 0.2689 0.4858 0.5121 0.077 Uiso calc R 1 . .
    C C8 0.4071(3) 0.2968(3) 0.55903(16) 0.0664(7) Uani d . 1 . .
    H H8 0.3666 0.3029 0.6196 0.080 Uiso calc R 1 . .
    C C9 0.5252(4) 0.1794(3) 0.53393(16) 0.0690(7) Uani d . 1 . .
    H H9 0.5663 0.1062 0.5779 0.083 Uiso calc R 1 . .
    C C10 0.5843(3) 0.1683(2) 0.44344(15) 0.0552(5) Uani d . 1 . .
    H H10 0.6640 0.0875 0.4267 0.066 Uiso calc R 1 . .
    C C11 0.8095(3) 0.3985(2) 0.28807(14) 0.0492(5) Uani d . 1 . .
    C C12 1.0308(3) 0.2780(3) 0.38364(18) 0.0651(6) Uani d . 1 . .
    H H12A 1.1119 0.2944 0.3392 0.078 Uiso calc R 1 . .
    H H12B 1.0113 0.3533 0.4284 0.078 Uiso calc R 1 . .
    C C13 1.0905(4) 0.1404(4) 0.4313(3) 0.1057(12) Uani d . 1 . .
    H H13A 1.0139 0.1285 0.4789 0.158 Uiso calc R 1 . .
    H H13B 1.1952 0.1352 0.4593 0.158 Uiso calc R 1 . .
    H H13C 1.1019 0.0661 0.3872 0.158 Uiso calc R 1 . .
    C C14 0.6204(4) 0.6257(3) 0.1538(2) 0.0819(9) Uani d . 1 . .
    H H14A 0.7278 0.6218 0.1777 0.123 Uiso calc R 1 . .
    H H14B 0.5436 0.7094 0.1755 0.123 Uiso calc R 1 . .
    H H14C 0.6227 0.6296 0.0868 0.123 Uiso calc R 1 . .
    C C15 0.3839(2) 0.1429(2) 0.21508(13) 0.0409(4) Uani d . 1 . .
    C C16 0.2306(2) 0.1780(2) 0.15845(12) 0.0417(4) Uani d . 1 . .
    C C17 0.1391(2) 0.0840(2) 0.15492(13) 0.0445(4) Uani d . 1 . .
    H H17 0.1848 -0.0036 0.1852 0.053 Uiso calc R 1 . .
    C C18 -0.0194(2) 0.0952(2) 0.11188(13) 0.0437(4) Uani d . 1 . .
    C C19 -0.0947(2) -0.0168(2) 0.12602(14) 0.0463(5) Uani d . 1 . .
    C C20 -0.2463(3) -0.0123(3) 0.08936(16) 0.0563(5) Uani d . 1 . .
    H H20 -0.2943 -0.0877 0.1009 0.068 Uiso calc R 1 . .
    C C21 -0.3265(3) 0.1051(3) 0.03518(16) 0.0563(6) Uani d . 1 . .
    H H21 -0.4290 0.1089 0.0099 0.068 Uiso calc R 1 . .
    C C22 -0.2554(3) 0.2161(3) 0.01856(15) 0.0555(5) Uani d . 1 . .
    H H22 -0.3092 0.2948 -0.0184 0.067 Uiso calc R 1 . .
    C C23 -0.1045(3) 0.2112(2) 0.05660(15) 0.0516(5) Uani d . 1 . .
    H H23 -0.0580 0.2876 0.0450 0.062 Uiso calc R 1 . .
    C C24 -0.0289(3) -0.1560(3) 0.26542(18) 0.0612(6) Uani d . 1 . .
    C C25 0.0891(4) -0.2840(3) 0.3062(2) 0.0810(8) Uani d . 1 . .
    H H25A 0.1858 -0.2582 0.3265 0.122 Uiso calc R 1 . .
    H H25B 0.1185 -0.3553 0.2599 0.122 Uiso calc R 1 . .
    H H25C 0.0396 -0.3214 0.3585 0.122 Uiso calc R 1 . .
loop_
    _atom_site_aniso_label
    _atom_site_aniso_U_11
    _atom_site_aniso_U_22
    _atom_site_aniso_U_33
    _atom_site_aniso_U_12
    _atom_site_aniso_U_13
    _atom_site_aniso_U_23
    S1 0.0523(3) 0.0583(4) 0.0560(3) -0.0191(3) -0.0217(2) 0.0164(3)
    O1 0.0699(12) 0.0833(13) 0.1248(17) -0.0447(11) -0.0285(11) 0.0212(12)
    O2 0.0430(8) 0.0730(11) 0.0683(10) -0.0222(7) -0.0161(7) 0.0111(8)
    O3 0.0549(9) 0.0473(8) 0.0666(10) -0.0140(7) -0.0186(7) 0.0120(7)
    O4 0.0563(9) 0.0499(9) 0.0684(10) -0.0095(7) -0.0008(7) -0.0001(7)
    O5 0.1234(19) 0.1067(17) 0.0643(12) 0.0321(15) 0.0107(12) 0.0131(11)
    N1 0.0579(11) 0.0560(11) 0.0592(11) -0.0222(9) -0.0177(9) 0.0186(9)
    N2 0.0374(8) 0.0434(9) 0.0353(8) -0.0103(7) -0.0055(6) 0.0019(6)
    C1 0.0444(11) 0.0503(11) 0.0394(10) -0.0129(9) -0.0074(8) 0.0067(8)
    C2 0.0333(9) 0.0426(10) 0.0384(9) -0.0083(7) -0.0053(7) 0.0013(8)
    C3 0.0408(10) 0.0516(11) 0.0400(10) -0.0163(9) 0.0025(8) -0.0018(8)
    C4 0.0555(12) 0.0577(13) 0.0483(11) -0.0237(10) -0.0045(9) 0.0095(9)
    C5 0.0342(9) 0.0437(10) 0.0373(9) -0.0139(8) -0.0059(7) 0.0011(8)
    C6 0.0470(11) 0.0524(12) 0.0470(11) -0.0083(9) -0.0027(9) -0.0003(9)
    C7 0.0581(14) 0.0772(16) 0.0566(14) -0.0151(12) 0.0098(11) -0.0174(12)
    C8 0.0754(16) 0.0904(19) 0.0425(12) -0.0371(15) 0.0078(11) -0.0091(12)
    C9 0.0877(18) 0.0779(17) 0.0437(12) -0.0279(15) -0.0091(12) 0.0177(11)
    C10 0.0588(13) 0.0547(13) 0.0485(12) -0.0088(10) -0.0059(10) 0.0078(10)
    C11 0.0420(11) 0.0611(13) 0.0471(11) -0.0179(10) 0.0036(9) -0.0022(10)
    C12 0.0417(12) 0.0902(18) 0.0647(15) -0.0188(12) -0.0125(10) -0.0020(13)
    C13 0.088(2) 0.102(2) 0.128(3) -0.0310(19) -0.055(2) 0.030(2)
    C14 0.092(2) 0.0854(19) 0.0819(18) -0.0525(17) -0.0265(15) 0.0380(15)
    C15 0.0426(10) 0.0446(11) 0.0357(9) -0.0116(8) -0.0018(8) -0.0004(8)
    C16 0.0420(10) 0.0487(11) 0.0336(9) -0.0100(8) -0.0038(7) -0.0010(8)
    C17 0.0452(11) 0.0487(11) 0.0399(10) -0.0125(9) -0.0057(8) 0.0006(8)
    C18 0.0439(10) 0.0515(11) 0.0365(9) -0.0129(9) -0.0018(8) -0.0051(8)
    C19 0.0461(11) 0.0487(11) 0.0443(11) -0.0118(9) -0.0001(8) -0.0040(9)
    C20 0.0498(12) 0.0614(14) 0.0629(13) -0.0231(10) -0.0017(10) -0.0055(11)
    C21 0.0424(11) 0.0719(15) 0.0565(13) -0.0172(10) -0.0071(9) -0.0070(11)
    C22 0.0530(12) 0.0635(14) 0.0487(12) -0.0126(11) -0.0120(9) 0.0030(10)
    C23 0.0533(12) 0.0564(12) 0.0483(11) -0.0205(10) -0.0099(9) 0.0038(9)
    C24 0.0591(14) 0.0552(14) 0.0684(15) -0.0133(11) -0.0091(12) 0.0029(11)
    C25 0.0785(18) 0.0565(15) 0.105(2) -0.0147(13) -0.0237(16) 0.0202(14)
_geom_special_details
;
All s.u.'s (except the s.u. in the dihedral angle between two l.s. planes) are
estimated using the full covariance matrix. The cell s.u.'s are taken into
account individually in the estimation of s.u.'s in distances, angles and
torsion angles; correlations between s.u.'s in cell parameters are only used
when they are defined by crystal symmetry. An approximate (isotropic)
treatment of cell s.u.'s is used for estimating s.u.'s involving l.s. planes.
;
loop_
    _geom_bond_atom_site_label_1
    _geom_bond_atom_site_label_2
    _geom_bond_site_symmetry_2
    _geom_bond_distance
    _geom_bond_publ_flag
    S1 C16 . 1.747(2) ?
    S1 C1 . 1.752(2) ?
    O1 C11 . 1.194(3) ?
    O2 C11 . 1.321(3) ?
    O2 C12 . 1.448(3) ?
    O3 C15 . 1.204(2) ?
    O4 C24 . 1.341(3) ?
    O4 C19 . 1.402(2) ?
    O5 C24 . 1.183(3) ?
    N1 C1 . 1.270(3) ?
    N1 C4 . 1.412(3) ?
    N2 C1 . 1.363(2) ?
    N2 C15 . 1.382(2) ?
    N2 C2 . 1.479(2) ?
    C2 C5 . 1.518(2) ?
    C2 C3 . 1.523(3) ?
    C2 H2 . 0.9800 ?
    C3 C4 . 1.339(3) ?
    C3 C11 . 1.473(3) ?
    C4 C14 . 1.501(3) ?
    C5 C10 . 1.373(3) ?
    C5 C6 . 1.379(3) ?
    C6 C7 . 1.377(3) ?
    C6 H6 . 0.9300 ?
    C7 C8 . 1.364(4) ?
    C7 H7 . 0.9300 ?
    C8 C9 . 1.365(4) ?
    C8 H8 . 0.9300 ?
    C9 C10 . 1.385(3) ?
    C9 H9 . 0.9300 ?
    C10 H10 . 0.9300 ?
    C12 C13 . 1.447(4) ?
    C12 H12A . 0.9700 ?
    C12 H12B . 0.9700 ?
    C13 H13A . 0.9600 ?
    C13 H13B . 0.9600 ?
    C13 H13C . 0.9600 ?
    C14 H14A . 0.9600 ?
    C14 H14B . 0.9600 ?
    C14 H14C . 0.9600 ?
    C15 C16 . 1.487(3) ?
    C16 C17 . 1.336(3) ?
    C17 C18 . 1.451(3) ?
    C17 H17 . 0.9300 ?
    C18 C23 . 1.391(3) ?
    C18 C19 . 1.397(3) ?
    C19 C20 . 1.373(3) ?
    C20 C21 . 1.380(3) ?
    C20 H20 . 0.9300 ?
    C21 C22 . 1.370(3) ?
    C21 H21 . 0.9300 ?
    C22 C23 . 1.375(3) ?
    C22 H22 . 0.9300 ?
    C23 H23 . 0.9300 ?
    C24 C25 . 1.481(3) ?
    C25 H25A . 0.9600 ?
    C25 H25B . 0.9600 ?
    C25 H25C . 0.9600 ?
loop_
    _geom_angle_atom_site_label_1
    _geom_angle_atom_site_label_2
    _geom_angle_atom_site_label_3
    _geom_angle_site_symmetry_1
    _geom_angle_site_symmetry_3
    _geom_angle
    _geom_angle_publ_flag
    C16 S1 C1 . . 91.39(9) ?
    C11 O2 C12 . . 116.05(18) ?
    C24 O4 C19 . . 118.48(17) ?
    C1 N1 C4 . . 116.62(18) ?
    C1 N2 C15 . . 116.40(16) ?
    C1 N2 C2 . . 121.05(16) ?
    C15 N2 C2 . . 122.13(15) ?
    N1 C1 N2 . . 126.93(18) ?
    N1 C1 S1 . . 121.26(15) ?
    N2 C1 S1 . . 111.80(14) ?
    N2 C2 C5 . . 109.63(14) ?
    N2 C2 C3 . . 107.89(15) ?
    C5 C2 C3 . . 112.53(15) ?
    N2 C2 H2 . . 108.9 ?
    C5 C2 H2 . . 108.9 ?
    C3 C2 H2 . . 108.9 ?
    C4 C3 C11 . . 121.68(19) ?
    C4 C3 C2 . . 122.34(18) ?
    C11 C3 C2 . . 115.93(17) ?
    C3 C4 N1 . . 122.26(19) ?
    C3 C4 C14 . . 126.5(2) ?
    N1 C4 C14 . . 111.25(19) ?
    C10 C5 C6 . . 118.94(18) ?
    C10 C5 C2 . . 120.72(17) ?
    C6 C5 C2 . . 120.33(17) ?
    C7 C6 C5 . . 120.7(2) ?
    C7 C6 H6 . . 119.6 ?
    C5 C6 H6 . . 119.6 ?
    C8 C7 C6 . . 120.0(2) ?
    C8 C7 H7 . . 120.0 ?
    C6 C7 H7 . . 120.0 ?
    C7 C8 C9 . . 119.8(2) ?
    C7 C8 H8 . . 120.1 ?
    C9 C8 H8 . . 120.1 ?
    C8 C9 C10 . . 120.5(2) ?
    C8 C9 H9 . . 119.8 ?
    C10 C9 H9 . . 119.8 ?
    C5 C10 C9 . . 120.0(2) ?
    C5 C10 H10 . . 120.0 ?
    C9 C10 H10 . . 120.0 ?
    O1 C11 O2 . . 121.8(2) ?
    O1 C11 C3 . . 126.4(2) ?
    O2 C11 C3 . . 111.81(18) ?
    C13 C12 O2 . . 108.6(2) ?
    C13 C12 H12A . . 110.0 ?
    O2 C12 H12A . . 110.0 ?
    C13 C12 H12B . . 110.0 ?
    O2 C12 H12B . . 110.0 ?
    H12A C12 H12B . . 108.4 ?
    C12 C13 H13A . . 109.5 ?
    C12 C13 H13B . . 109.5 ?
    H13A C13 H13B . . 109.5 ?
    C12 C13 H13C . . 109.5 ?
    H13A C13 H13C . . 109.5 ?
    H13B C13 H13C . . 109.5 ?
    C4 C14 H14A . . 109.5 ?
    C4 C14 H14B . . 109.5 ?
    H14A C14 H14B . . 109.5 ?
    C4 C14 H14C . . 109.5 ?
    H14A C14 H14C . . 109.5 ?
    H14B C14 H14C . . 109.5 ?
    O3 C15 N2 . . 123.80(17) ?
    O3 C15 C16 . . 126.21(18) ?
    N2 C15 C16 . . 109.98(16) ?
    C17 C16 C15 . . 119.85(18) ?
    C17 C16 S1 . . 129.76(16) ?
    C15 C16 S1 . . 110.33(14) ?
    C16 C17 C18 . . 130.97(19) ?
    C16 C17 H17 . . 114.5 ?
    C18 C17 H17 . . 114.5 ?
    C23 C18 C19 . . 116.47(18) ?
    C23 C18 C17 . . 124.65(19) ?
    C19 C18 C17 . . 118.87(18) ?
    C20 C19 C18 . . 122.2(2) ?
    C20 C19 O4 . . 119.12(19) ?
    C18 C19 O4 . . 118.50(18) ?
    C19 C20 C21 . . 119.4(2) ?
    C19 C20 H20 . . 120.3 ?
    C21 C20 H20 . . 120.3 ?
    C22 C21 C20 . . 120.1(2) ?
    C22 C21 H21 . . 119.9 ?
    C20 C21 H21 . . 119.9 ?
    C21 C22 C23 . . 120.0(2) ?
    C21 C22 H22 . . 120.0 ?
    C23 C22 H22 . . 120.0 ?
    C22 C23 C18 . . 121.9(2) ?
    C22 C23 H23 . . 119.1 ?
    C18 C23 H23 . . 119.1 ?
    O5 C24 O4 . . 121.8(2) ?
    O5 C24 C25 . . 126.7(3) ?
    O4 C24 C25 . . 111.4(2) ?
    C24 C25 H25A . . 109.5 ?
    C24 C25 H25B . . 109.5 ?
    H25A C25 H25B . . 109.5 ?
    C24 C25 H25C . . 109.5 ?
    H25A C25 H25C . . 109.5 ?
    H25B C25 H25C . . 109.5 ?
loop_
    _geom_torsion_atom_site_label_1
    _geom_torsion_atom_site_label_2
    _geom_torsion_atom_site_label_3
    _geom_torsion_atom_site_label_4
    _geom_torsion_site_symmetry_1
    _geom_torsion_site_symmetry_2
    _geom_torsion_site_symmetry_3
    _geom_torsion_site_symmetry_4
    _geom_torsion
    _geom_torsion_publ_flag
    C4 N1 C1 N2 . . . . 2.8(3) ?
    C4 N1 C1 S1 . . . . -175.81(16) ?
    C15 N2 C1 N1 . . . . -175.5(2) ?
    C2 N2 C1 N1 . . . . 11.7(3) ?
    C15 N2 C1 S1 . . . . 3.2(2) ?
    C2 N2 C1 S1 . . . . -169.56(13) ?
    C16 S1 C1 N1 . . . . 177.52(19) ?
    C16 S1 C1 N2 . . . . -1.30(15) ?
    C1 N2 C2 C5 . . . . 103.91(19) ?
    C15 N2 C2 C5 . . . . -68.5(2) ?
    C1 N2 C2 C3 . . . . -18.9(2) ?
    C15 N2 C2 C3 . . . . 168.69(16) ?
    N2 C2 C3 C4 . . . . 15.1(3) ?
    C5 C2 C3 C4 . . . . -106.0(2) ?
    N2 C2 C3 C11 . . . . -167.40(15) ?
    C5 C2 C3 C11 . . . . 71.5(2) ?
    C11 C3 C4 N1 . . . . 179.53(19) ?
    C2 C3 C4 N1 . . . . -3.1(3) ?
    C11 C3 C4 C14 . . . . 0.7(4) ?
    C2 C3 C4 C14 . . . . 178.1(2) ?
    C1 N1 C4 C3 . . . . -7.1(3) ?
    C1 N1 C4 C14 . . . . 171.9(2) ?
    N2 C2 C5 C10 . . . . 114.6(2) ?
    C3 C2 C5 C10 . . . . -125.3(2) ?
    N2 C2 C5 C6 . . . . -64.7(2) ?
    C3 C2 C5 C6 . . . . 55.3(2) ?
    C10 C5 C6 C7 . . . . -0.7(3) ?
    C2 C5 C6 C7 . . . . 178.63(19) ?
    C5 C6 C7 C8 . . . . 0.3(4) ?
    C6 C7 C8 C9 . . . . 0.6(4) ?
    C7 C8 C9 C10 . . . . -1.1(4) ?
    C6 C5 C10 C9 . . . . 0.3(3) ?
    C2 C5 C10 C9 . . . . -179.1(2) ?
    C8 C9 C10 C5 . . . . 0.6(4) ?
    C12 O2 C11 O1 . . . . 1.7(3) ?
    C12 O2 C11 C3 . . . . -176.56(17) ?
    C4 C3 C11 O1 . . . . 9.3(4) ?
    C2 C3 C11 O1 . . . . -168.3(2) ?
    C4 C3 C11 O2 . . . . -172.59(19) ?
    C2 C3 C11 O2 . . . . 9.8(2) ?
    C11 O2 C12 C13 . . . . -179.7(2) ?
    C1 N2 C15 O3 . . . . 177.60(18) ?
    C2 N2 C15 O3 . . . . -9.7(3) ?
    C1 N2 C15 C16 . . . . -3.7(2) ?
    C2 N2 C15 C16 . . . . 168.97(15) ?
    O3 C15 C16 C17 . . . . 3.7(3) ?
    N2 C15 C16 C17 . . . . -174.93(17) ?
    O3 C15 C16 S1 . . . . -178.82(17) ?
    N2 C15 C16 S1 . . . . 2.55(19) ?
    C1 S1 C16 C17 . . . . 176.4(2) ?
    C1 S1 C16 C15 . . . . -0.73(14) ?
    C15 C16 C17 C18 . . . . 174.58(18) ?
    S1 C16 C17 C18 . . . . -2.3(3) ?
    C16 C17 C18 C23 . . . . 5.5(3) ?
    C16 C17 C18 C19 . . . . -174.4(2) ?
    C23 C18 C19 C20 . . . . -1.4(3) ?
    C17 C18 C19 C20 . . . . 178.47(19) ?
    C23 C18 C19 O4 . . . . 173.64(17) ?
    C17 C18 C19 O4 . . . . -6.5(3) ?
    C24 O4 C19 C20 . . . . -89.8(2) ?
    C24 O4 C19 C18 . . . . 94.9(2) ?
    C18 C19 C20 C21 . . . . 1.3(3) ?
    O4 C19 C20 C21 . . . . -173.78(19) ?
    C19 C20 C21 C22 . . . . -0.2(3) ?
    C20 C21 C22 C23 . . . . -0.6(3) ?
    C21 C22 C23 C18 . . . . 0.4(3) ?
    C19 C18 C23 C22 . . . . 0.6(3) ?
    C17 C18 C23 C22 . . . . -179.28(19) ?
    C19 O4 C24 O5 . . . . 5.5(4) ?
    C19 O4 C24 C25 . . . . -172.2(2) ?
loop_
    _geom_hbond_atom_site_label_D
    _geom_hbond_atom_site_label_H
    _geom_hbond_atom_site_label_A
    _geom_hbond_site_symmetry_A
    _geom_hbond_distance_DH
    _geom_hbond_distance_HA
    _geom_hbond_distance_DA
    _geom_hbond_angle_DHA
    C2 H2 O5 1_655 0.98 2.58 3.532(3) 163
    C12 H12a Cg1 1_655 0.97 2.98 3.902(3) 160
