# Supplementary material for: Ethyl 2-(2-acetoxy­benzyl­idene)-7-methyl-3-oxo-5-phenyl-2,3-dihydro-5H-1,3-thia­zolo[3,2-a]pyrimidine-6-carboxyl­ate
Source: Acta Crystallogr Sect E Struct Rep Online. 2010 Mar 6;66(Pt 4):o762–3. doi: 10.1107/S1600536810007853 (PMC2983806; doi:10.1107/S1600536810007853)
Supplement: Supplementary file 2 [file e-66-0o762-Isup2.hkl]

#
# h,k,l, Fc-squared, Fo-squared, sigma(Fo-squared) and status flag
#
data_I
_shelx_title ' j7'
_shelx_refln_list_code          4
_shelx_F_calc_maximum      220.45
_exptl_crystal_F_000       484.00
_reflns_d_resolution_high  0.8409
 
loop_
 _symmetry_equiv_pos_as_xyz
 'x, y, z'
 '-x, -y, -z'
 
_cell_length_a     8.4236
_cell_length_b     9.6807
_cell_length_c    14.3345
_cell_angle_alpha  87.939
_cell_angle_beta   89.680
_cell_angle_gamma  75.287
 
_shelx_F_squared_multiplier     1.000
 
loop_
 _refln_index_h
 _refln_index_k
 _refln_index_l
 _refln_F_squared_calc
 _refln_F_squared_meas
 _refln_F_squared_sigma
 _refln_observed_status
   1   0   0       98.47       74.97      2.89 o
   2   0   0     2285.14     2443.29     28.26 o
   3   0   0      195.89      170.20      2.42 o
   4   0   0      892.61      910.66     15.02 o
   5   0   0      682.46      742.58     10.14 o
   6   0   0       53.58       63.06      1.10 o
   7   0   0       19.28       20.67      0.74 o
   8   0   0        3.25        1.34      0.39 o
   9   0   0       64.05       62.90      1.42 o
  -9   1   0        8.17        8.08      0.75 o
  -8   1   0       57.75       62.30      1.62 o
  -7   1   0      110.79      110.13      2.82 o
  -6   1   0      245.38      260.92      3.51 o
  -5   1   0      164.35      169.63      2.34 o
  -4   1   0       27.11       32.97      0.64 o
  -3   1   0       41.69       25.41      0.49 o
  -2   1   0      148.14      126.02      1.24 o
  -1   1   0     5153.20     4743.97     39.72 o
   0   1   0       43.97       18.84      0.86 o
   1   1   0     1048.49     1012.76     14.11 o
   2   1   0     1267.35     1304.92     14.50 o
   3   1   0       56.27       55.30      0.64 o
   4   1   0     1922.04     2104.83     23.22 o
   5   1   0      364.48      375.98      5.49 o
   6   1   0      645.63      663.58     11.20 o
   7   1   0        0.22       -0.41      0.27 o
   8   1   0        6.83        5.50      0.49 o
   9   1   0        8.95        9.25      0.60 o
  -9   2   0       19.46       17.78      0.94 o
  -8   2   0        3.22        3.34      0.48 o
  -7   2   0        0.82        0.57      0.40 o
  -6   2   0       71.47       67.45      1.20 o
  -5   2   0        0.22        0.41      0.22 o
  -4   2   0        3.63        7.89      0.28 o
  -3   2   0       31.72       34.56      0.46 o
  -2   2   0      906.73      927.03      9.09 o
  -1   2   0      321.19      364.42      2.97 o
   0   2   0      804.87      881.52      7.81 o
   1   2   0      100.28       68.46      0.74 o
   2   2   0     6665.55     6324.53     50.99 o
   3   2   0        3.68        1.57      0.17 o
   4   2   0      950.78     1021.33     12.38 o
   5   2   0        4.33        2.70      0.23 o
   6   2   0      166.72      150.92      2.85 o
   7   2   0       97.73       91.94      2.10 o
   8   2   0        0.66       -0.11      0.49 o
   9   2   0       22.20       22.24      0.94 o
  -8   3   0       13.22       16.28      1.18 o
  -7   3   0      315.72      321.98      4.95 o
  -6   3   0        8.33       10.08      0.51 o
  -5   3   0        6.89        6.59      0.35 o
  -4   3   0      158.28      162.07      1.75 o
  -3   3   0       40.80       59.34      0.86 o
  -2   3   0       32.00       27.40      0.46 o
  -1   3   0     1449.18     1448.49     13.39 o
   0   3   0       29.13       29.95      0.51 o
   1   3   0     2608.49     2669.71     24.07 o
   2   3   0     2015.09     2085.76     18.51 o
   3   3   0     2546.99     2508.34     22.20 o
   4   3   0        0.10       -0.01      0.17 o
   5   3   0      108.37      110.32      1.86 o
   6   3   0       98.07       98.31      1.73 o
   7   3   0       11.03       11.15      0.58 o
   8   3   0       39.61       42.87      1.28 o
   9   3   0        1.17        1.40      0.75 o
  10   3   0       14.07       12.58      0.84 o
  -8   4   0        0.87        1.37      0.72 o
  -7   4   0       66.45       73.16      1.58 o
  -6   4   0      329.79      331.36      5.12 o
  -5   4   0      303.09      285.58      3.40 o
  -4   4   0      127.50      107.61      1.37 o
  -3   4   0      406.72      408.10      5.44 o
  -2   4   0      652.33      725.86      6.94 o
  -1   4   0       10.54       10.99      0.35 o
   0   4   0       78.06       59.13      0.79 o
   1   4   0     1036.46      999.81      8.79 o
   2   4   0      174.07      226.79      2.42 o
   3   4   0     1448.01     1631.41     15.43 o
   4   4   0      479.56      494.29      5.75 o
   5   4   0      905.09      866.55      9.99 o
   6   4   0      585.81      568.14      7.30 o
   7   4   0      178.73      178.64      3.45 o
   8   4   0        1.62        2.14      0.52 o
   9   4   0       63.32       67.93      1.84 o
  -7   5   0       28.42       29.96      1.22 o
  -6   5   0      182.80      186.97      3.02 o
  -5   5   0       20.93       22.32      0.90 o
  -4   5   0       23.13       24.19      0.70 o
  -3   5   0       78.53       82.08      1.21 o
  -2   5   0      690.16      732.07      7.08 o
  -1   5   0      843.12      875.39      8.30 o
   0   5   0       98.30       97.49      1.14 o
   1   5   0       18.03       25.49      0.52 o
   2   5   0      138.04      170.57      2.25 o
   3   5   0        0.45        0.65      0.22 o
   4   5   0       38.55       32.75      0.67 o
   5   5   0        2.44        4.35      0.40 o
   6   5   0      190.68      172.24      2.83 o
   7   5   0      358.36      348.55      6.16 o
   8   5   0        0.02        0.67      0.52 o
   9   5   0       19.07       20.40      1.08 o
  -6   6   0       20.73       19.87      1.13 o
  -5   6   0       39.17       39.34      1.22 o
  -4   6   0        0.07       -0.15      0.41 o
  -3   6   0        0.32       -0.34      0.27 o
  -2   6   0        2.04        3.55      0.36 o
  -1   6   0      183.19      165.60      1.80 o
   0   6   0      135.70      120.31      1.55 o
   1   6   0       78.34       98.90      1.27 o
   2   6   0        7.87       16.38      0.70 o
   3   6   0      197.71      243.88      2.89 o
   4   6   0      244.47      223.52      2.69 o
   5   6   0      182.27      173.22      2.66 o
   6   6   0       53.93       39.30      1.13 o
   7   6   0        2.93        2.11      0.61 o
   8   6   0        8.76        5.98      0.75 o
   9   6   0        4.40        4.86      0.77 o
  -6   7   0        0.23       -0.12      0.89 o
  -5   7   0        0.18       -0.20      0.66 o
  -4   7   0        6.44        7.22      0.77 o
  -3   7   0       22.66       23.68      1.17 o
  -2   7   0      315.25      303.01      3.99 o
  -1   7   0       56.44       56.93      1.39 o
   0   7   0        2.69        2.86      0.34 o
   1   7   0       82.83       81.28      1.71 o
   2   7   0      167.63      159.27      2.14 o
   3   7   0      319.19      314.35      3.48 o
   4   7   0       53.25       55.76      1.05 o
   5   7   0       88.90       87.63      1.24 o
   6   7   0       50.75       48.55      1.22 o
   7   7   0        8.29        8.93      1.06 o
   8   7   0       43.02       43.72      2.25 o
   9   7   0        5.46        6.91      0.90 o
  -5   8   0       62.14       63.50      4.14 o
  -4   8   0       15.28       18.81      1.09 o
  -3   8   0       28.05       21.46      1.11 o
  -2   8   0       10.34       12.89      0.77 o
  -1   8   0       53.82       51.62      1.39 o
   0   8   0      279.10      261.78      4.43 o
   1   8   0        4.80        5.30      0.65 o
   2   8   0      160.30      149.64      2.28 o
   3   8   0        8.81        7.63      0.48 o
   4   8   0      320.03      295.19      3.59 o
   5   8   0        1.61        1.07      0.40 o
   6   8   0        0.33       -0.70      0.48 o
   7   8   0       28.86       33.04      1.51 o
   8   8   0        8.73        5.74      0.87 o
  -4   9   0        2.73        2.95      1.07 o
  -3   9   0        4.65        5.71      0.93 o
  -2   9   0       53.08       51.68      1.73 o
  -1   9   0      209.37      208.22      4.45 o
   0   9   0      179.27      194.78      3.66 o
   1   9   0        0.68       -0.89      0.70 o
   2   9   0      120.90      135.53      3.23 o
   3   9   0       19.02       16.80      0.84 o
   4   9   0      127.90      119.08      2.09 o
   5   9   0       56.32       39.94      1.09 o
   6   9   0        3.19        1.28      0.58 o
   7   9   0       46.38       42.86      1.80 o
   8   9   0        2.30        1.84      0.88 o
  -2  10   0        4.04        3.94      0.97 o
  -1  10   0        0.39        0.86      0.85 o
   0  10   0        3.20        2.22      1.27 o
   1  10   0        0.29       -0.51      0.80 o
   2  10   0        0.00        0.26      0.73 o
   3  10   0        5.47        4.86      0.79 o
   4  10   0       18.67       14.80      0.87 o
   5  10   0       73.23       73.27      1.89 o
   6  10   0        2.36        1.80      0.47 o
   7  10   0        1.56        0.57      1.07 o
   0  11   0       12.77        8.02      2.07 o
   1  11   0       14.14       13.87      1.47 o
   2  11   0       19.47       23.16      1.65 o
   3  11   0       41.83       36.67      1.62 o
   4  11   0        5.96        5.42      0.88 o
   5  11   0        3.95        3.78      0.77 o
  -5 -11   1        0.60        0.04      0.83 o
  -4 -11   1       15.32       15.24      1.14 o
  -3 -11   1        0.02       -0.70      0.73 o
  -2 -11   1        7.61       12.20      1.25 o
  -1 -11   1       32.98       38.37      2.29 o
   0 -11   1        2.17        3.92      1.78 o
  -6 -10   1       24.63       23.74      0.91 o
  -5 -10   1       20.48       16.16      1.08 o
  -4 -10   1        5.10        3.44      0.74 o
  -3 -10   1       43.59       49.10      1.67 o
  -2 -10   1        0.74        1.77      0.82 o
  -1 -10   1        0.48        0.54      0.84 o
   0 -10   1       44.67       49.73      2.60 o
   1 -10   1        7.86        7.02      1.03 o
   2 -10   1        3.92        4.27      1.18 o
  -7  -9   1        4.59        2.39      0.84 o
  -6  -9   1       68.30       63.94      1.26 o
  -5  -9   1        6.83        5.50      0.57 o
  -4  -9   1       13.68       12.36      0.72 o
  -3  -9   1       76.95       78.12      1.81 o
  -2  -9   1       13.96       18.14      1.20 o
  -1  -9   1      143.03      148.58      3.43 o
   0  -9   1      230.39      210.99      3.91 o
   1  -9   1       20.27       21.50      1.30 o
   2  -9   1        1.28        3.13      0.70 o
   3  -9   1       15.40       21.50      1.37 o
  -8  -8   1        3.48        2.80      0.78 o
  -7  -8   1       28.45       28.59      3.04 o
  -6  -8   1       33.40       30.93      0.73 o
  -5  -8   1        0.00       -0.03      0.35 o
  -4  -8   1      164.96      141.23      2.04 o
  -3  -8   1        4.67        2.45      0.39 o
  -2  -8   1        0.01       -0.49      0.40 o
  -1  -8   1      457.79      435.16      7.74 o
   0  -8   1       63.63       75.37      1.93 o
   1  -8   1      234.55      240.65      4.13 o
   2  -8   1       24.18       21.93      1.10 o
   3  -8   1        0.48        1.30      0.59 o
   4  -8   1        1.39        0.84      0.63 o
   5  -8   1       17.41       21.33      1.74 o
  -9  -7   1        6.87        6.09      1.14 o
  -8  -7   1        6.36        6.60      0.85 o
  -7  -7   1        6.25        4.39      0.75 o
  -6  -7   1       83.84       78.94      2.67 o
  -5  -7   1       78.74       70.44      1.10 o
  -4  -7   1      216.78      217.74      2.73 o
  -3  -7   1       87.31       80.43      1.32 o
  -2  -7   1       15.98       10.86      0.51 o
  -1  -7   1      124.75      115.38      1.70 o
   0  -7   1      769.31      755.18      7.66 o
   1  -7   1       95.14       98.35      1.53 o
   2  -7   1        5.36        4.14      0.45 o
   3  -7   1        1.11        0.30      0.51 o
   4  -7   1        0.09        0.36      0.53 o
   5  -7   1        0.94        0.26      0.61 o
   6  -7   1        4.09        3.07      1.03 o
  -9  -6   1        0.01        0.82      0.63 o
  -8  -6   1       91.21       91.15      2.35 o
  -7  -6   1      112.06      103.16      2.48 o
  -6  -6   1        5.17        6.23      0.56 o
  -5  -6   1      271.32      278.62      3.16 o
  -4  -6   1        1.18        2.96      0.33 o
  -3  -6   1       73.31       67.10      1.10 o
  -2  -6   1      237.19      251.61      3.01 o
  -1  -6   1       48.80       55.93      1.09 o
   0  -6   1      288.59      307.76      3.40 o
   1  -6   1        0.22       -0.26      0.25 o
   2  -6   1       61.27       67.61      1.04 o
   3  -6   1        1.21        1.45      0.35 o
   4  -6   1       51.49       45.81      1.23 o
   5  -6   1      104.18      106.10      2.12 o
   6  -6   1        1.07        1.67      1.07 o
  -9  -5   1        4.95        3.79      0.71 o
  -8  -5   1      107.55      108.51      2.53 o
  -7  -5   1      145.59      154.06      3.25 o
  -6  -5   1       27.84       29.08      0.83 o
  -5  -5   1       57.88       49.15      0.99 o
  -4  -5   1      153.32      142.45      1.82 o
  -3  -5   1       10.68       24.31      0.64 o
  -2  -5   1      419.76      388.81      4.29 o
  -1  -5   1      494.80      453.16      4.65 o
   0  -5   1      225.99      208.78      2.23 o
   1  -5   1       28.21       26.72      0.56 o
   2  -5   1      460.10      466.10      4.64 o
   3  -5   1        0.09        1.88      0.26 o
   4  -5   1      389.83      380.96      5.38 o
   5  -5   1       54.48       55.49      1.36 o
   6  -5   1       65.94       68.48      1.75 o
   7  -5   1       16.48       15.43      0.92 o
  -9  -4   1       15.94       17.61      1.07 o
  -8  -4   1       17.89       17.19      0.91 o
  -7  -4   1      613.28      612.83     10.13 o
  -6  -4   1        0.68        0.16      0.32 o
  -5  -4   1       96.25      102.65      1.54 o
  -4  -4   1      303.30      302.86      3.08 o
  -3  -4   1        6.44       15.05      0.47 o
  -2  -4   1      310.25      359.44      3.46 o
  -1  -4   1     1084.10     1175.52     11.57 o
   0  -4   1       17.36       27.72      0.48 o
   1  -4   1      364.44      316.99      3.32 o
   2  -4   1     1648.98     1659.36     15.46 o
   3  -4   1       24.14       25.70      0.66 o
   4  -4   1        0.02       -0.06      0.19 o
   5  -4   1      123.29      125.05      1.77 o
   6  -4   1       28.23       30.19      1.00 o
   7  -4   1       14.63       15.88      0.75 o
   8  -4   1        9.09        9.13      0.65 o
  -9  -3   1       15.84       20.35      1.00 o
  -8  -3   1       45.83       44.75      1.36 o
  -7  -3   1        4.54        3.83      0.75 o
  -6  -3   1        1.54        1.42      0.26 o
  -5  -3   1      189.09      192.82      3.16 o
  -4  -3   1      120.05      130.71      1.74 o
  -3  -3   1       32.52       46.05      0.65 o
  -2  -3   1      650.00      617.66      6.00 o
  -1  -3   1       51.09       29.84      0.50 o
   0  -3   1       66.88       96.51      1.02 o
   1  -3   1       26.14       11.80      0.44 o
   2  -3   1      948.70      928.34     10.66 o
   3  -3   1      481.52      480.01      4.15 o
   4  -3   1        6.38        6.05      0.26 o
   5  -3   1       49.55       54.99      0.91 o
   6  -3   1       52.12       56.07      1.12 o
   7  -3   1      374.06      374.90      5.15 o
   8  -3   1       20.61       21.63      0.80 o
  -9  -2   1       24.85       23.27      1.03 o
  -8  -2   1       19.17       21.87      1.45 o
  -7  -2   1      106.00      112.37      2.89 o
  -6  -2   1      215.77      225.73      3.53 o
  -5  -2   1      275.76      269.94      3.98 o
  -4  -2   1      301.95      302.67      3.22 o
  -3  -2   1       27.28       32.95      0.49 o
  -2  -2   1      938.34     1001.29      8.52 o
  -1  -2   1     1098.94     1080.09     10.42 o
   0  -2   1        2.10        0.14      0.07 o
   1  -2   1     1244.29     1156.22      9.64 o
   2  -2   1      812.59      888.26      7.12 o
   3  -2   1        4.24        2.59      0.16 o
   4  -2   1        0.01        0.06      0.17 o
   5  -2   1       61.80       58.05      0.99 o
   6  -2   1      142.12      137.90      2.01 o
   7  -2   1        5.81        6.16      0.78 o
   8  -2   1        7.35        8.54      0.70 o
   9  -2   1        4.42        4.66      0.50 o
  -9  -1   1       63.18       61.87      1.49 o
  -8  -1   1       40.47       38.65      1.08 o
  -7  -1   1       14.01       17.25      0.68 o
  -6  -1   1      114.66      129.06      2.34 o
  -5  -1   1       18.65       26.32      0.55 o
  -4  -1   1       38.29       37.44      0.79 o
  -3  -1   1       77.62       74.54      1.19 o
  -2  -1   1     1164.26     1238.74     11.07 o
  -1  -1   1      132.92      148.13      1.42 o
   0  -1   1    10595.33     8282.45    247.57 o
   1  -1   1      258.07      249.01      2.08 o
   2  -1   1        3.33        1.98      0.11 o
   3  -1   1      213.07      235.56      3.02 o
   4  -1   1      453.98      491.88      6.15 o
   5  -1   1       33.53       36.32      0.67 o
   6  -1   1       68.64       62.84      1.05 o
   7  -1   1       10.87       11.32      0.55 o
   8  -1   1        1.42        1.06      0.42 o
   9  -1   1        0.17        0.50      0.47 o
  -9   0   1        1.82        0.78      0.47 o
  -8   0   1        3.88        4.27      0.48 o
  -7   0   1        0.04        0.01      0.34 o
  -6   0   1       68.13       63.57      1.93 o
  -5   0   1      455.23      466.45      9.07 o
  -4   0   1       51.91       52.99      0.71 o
  -3   0   1       22.86       26.40      0.50 o
  -2   0   1     4804.02     4979.85     60.58 o
  -1   0   1      197.92      206.56      1.92 o
   0   0   1      408.62       -0.03      0.02 o
   3   0   1      152.85      194.99      4.61 o
   4   0   1     1531.83     1686.96     22.89 o
   5   0   1        0.37        1.30      0.24 o
   6   0   1       47.98       57.35      0.97 o
   7   0   1       44.29       43.30      1.11 o
   8   0   1        0.73       -0.51      0.34 o
   9   0   1       31.78       29.94      0.89 o
  -9   1   1        0.17        0.00      0.51 o
  -8   1   1        2.44        2.10      0.54 o
  -7   1   1       44.10       47.13      1.19 o
  -6   1   1        7.24        7.38      0.42 o
  -5   1   1      393.14      414.32      5.68 o
  -4   1   1      601.40      593.83      6.79 o
  -3   1   1     1822.56     1927.04     19.76 o
  -2   1   1       34.68       33.76      0.54 o
  -1   1   1     4548.42     4560.28     40.14 o
   0   1   1     3105.89     2779.56     40.56 o
   1   1   1     1631.09     1630.66     15.84 o
   2   1   1      129.00      109.93      1.22 o
   3   1   1     1594.96     1602.94     21.68 o
   4   1   1     3630.43     3913.94     52.77 o
   5   1   1       75.83       71.76      1.20 o
   6   1   1      184.84      195.04      2.56 o
   7   1   1        0.11        0.10      0.27 o
   8   1   1      191.71      184.42      2.66 o
   9   1   1        0.75        0.38      0.39 o
  -9   2   1        2.01        2.95      0.57 o
  -8   2   1       23.32       20.33      0.88 o
  -7   2   1       36.11       33.08      0.99 o
  -6   2   1        0.40        0.09      0.31 o
  -5   2   1      134.62      121.17      1.67 o
  -4   2   1       18.23       26.81      0.53 o
  -3   2   1      181.40      184.85      2.02 o
  -2   2   1      804.78      836.05      7.72 o
  -1   2   1      728.78      765.94      5.85 o
   0   2   1     3945.66     3828.57     31.35 o
   1   2   1     2367.54     2229.57     18.35 o
   2   2   1    10930.08    10021.34     89.74 o
   3   2   1      687.28      738.43     10.12 o
   4   2   1      274.09      261.93      2.81 o
   5   2   1       67.70       77.30      1.18 o
   6   2   1      314.47      322.99      4.81 o
   7   2   1       83.52       84.08      1.52 o
   8   2   1      153.92      147.42      2.77 o
   9   2   1        0.90        2.05      0.47 o
  -8   3   1        4.17        4.58      0.62 o
  -7   3   1       19.59       22.67      1.49 o
  -6   3   1        2.79        2.50      0.41 o
  -5   3   1        0.17        0.17      0.26 o
  -4   3   1        3.91        2.66      0.26 o
  -3   3   1      537.73      588.27      6.31 o
  -2   3   1      452.22      503.53      4.54 o
  -1   3   1      171.19      152.68      1.49 o
   0   3   1       20.20       12.08      0.31 o
   1   3   1        1.32        0.62      0.08 o
   2   3   1      811.65      804.81      7.31 o
   3   3   1      459.85      467.19      4.92 o
   4   3   1      453.39      479.48     10.20 o
   5   3   1      172.44      172.27      2.54 o
   6   3   1       72.31       76.12      1.74 o
   7   3   1      103.68      103.91      1.87 o
   8   3   1       49.94       52.22      1.39 o
   9   3   1        6.03        5.43      0.59 o
  10   3   1        1.11        1.29      0.54 o
  -8   4   1        1.66        2.69      0.85 o
  -7   4   1       18.35       18.82      0.95 o
  -6   4   1      259.97      266.40      4.29 o
  -5   4   1       26.63       29.00      1.09 o
  -4   4   1       35.37       32.80      0.74 o
  -3   4   1       14.17       15.45      0.45 o
  -2   4   1      128.76      135.44      1.51 o
  -1   4   1      235.43      218.65      2.13 o
   0   4   1       99.33       79.10      1.03 o
   1   4   1      142.64      123.51      1.36 o
   2   4   1      238.55      237.10      2.49 o
   3   4   1      108.30       96.62      1.09 o
   4   4   1      496.66      497.71      5.29 o
   5   4   1      330.45      329.91      3.97 o
   6   4   1      740.62      714.17     17.03 o
   7   4   1      202.84      214.49      3.94 o
   8   4   1       38.32       35.35      1.20 o
   9   4   1        5.90        5.00      0.66 o
  -7   5   1      115.12      117.96      2.88 o
  -6   5   1      156.79      161.08      2.73 o
  -5   5   1        4.38        4.17      0.56 o
  -4   5   1       27.31       30.24      1.12 o
  -3   5   1        6.62        4.13      0.31 o
  -2   5   1     1032.05     1097.10     10.42 o
  -1   5   1       43.71       57.23      0.81 o
   0   5   1       18.85       22.08      0.56 o
   1   5   1     1252.29     1306.12     13.52 o
   2   5   1     1750.68     1868.90     19.38 o
   3   5   1      716.77      722.80      7.12 o
   4   5   1       92.68      106.98      1.15 o
   5   5   1       60.33       64.76      1.12 o
   6   5   1      115.19      110.69      1.86 o
   7   5   1      180.40      187.96      3.67 o
   8   5   1       17.30       17.63      0.94 o
   9   5   1       68.23       70.15      1.92 o
  -6   6   1       23.75       19.96      1.42 o
  -5   6   1       16.23       14.68      0.94 o
  -4   6   1       61.86       61.34      1.50 o
  -3   6   1      155.75      151.14      2.46 o
  -2   6   1       23.94       20.30      0.60 o
  -1   6   1      137.00      129.46      1.57 o
   0   6   1       26.07       25.37      0.59 o
   1   6   1      238.62      220.41      2.50 o
   2   6   1        2.22        5.27      0.36 o
   3   6   1       15.57       15.57      0.56 o
   4   6   1       26.58       20.88      0.58 o
   5   6   1       22.09       20.60      0.61 o
   6   6   1      732.54      727.84      9.28 o
   7   6   1       76.41       67.17      1.92 o
   8   6   1       25.37       23.78      1.17 o
   9   6   1       38.25       36.32      1.47 o
  -6   7   1        2.41        0.84      0.99 o
  -5   7   1        0.71        1.66      0.67 o
  -4   7   1        3.88        5.43      0.84 o
  -3   7   1       91.57       85.66      2.09 o
  -2   7   1        0.32       -0.46      0.39 o
  -1   7   1       21.79       19.77      0.73 o
   0   7   1      104.91      102.50      1.46 o
   1   7   1        0.52       -0.03      0.30 o
   2   7   1      103.32      105.80      1.71 o
   3   7   1       35.58       34.98      1.06 o
   4   7   1       17.08       13.65      0.54 o
   5   7   1       74.79       70.32      1.03 o
   6   7   1       41.67       39.60      1.11 o
   7   7   1        6.51        2.64      0.70 o
   8   7   1       15.75       16.45      1.08 o
   9   7   1        2.03        1.55      0.74 o
  -5   8   1        8.08       13.37      1.47 o
  -4   8   1       11.97       14.26      1.01 o
  -3   8   1       30.48       32.91      1.38 o
  -2   8   1        6.46        6.21      0.92 o
  -1   8   1       63.66       74.73      1.70 o
   0   8   1       46.01       45.65      1.43 o
   1   8   1      161.08      154.67      2.56 o
   2   8   1       16.19       14.02      0.70 o
   3   8   1        0.01       -0.21      0.33 o
   4   8   1        0.27        0.58      0.39 o
   5   8   1        0.61        1.42      0.51 o
   6   8   1       48.53       48.94      1.47 o
   7   8   1        0.55        0.69      0.69 o
   8   8   1        0.45        0.54      0.70 o
  -4   9   1        0.00        0.34      0.90 o
  -3   9   1        7.01        9.48      1.15 o
  -2   9   1        0.00       -0.01      0.65 o
  -1   9   1      274.63      302.44      6.08 o
   0   9   1       58.21       64.18      1.83 o
   1   9   1        6.71        8.52      0.77 o
   2   9   1        3.15        1.85      0.73 o
   3   9   1        0.03        0.48      0.50 o
   4   9   1      102.04       97.61      2.05 o
   5   9   1        0.06       -0.21      0.43 o
   6   9   1        0.10       -0.80      0.53 o
   7   9   1        9.55        9.52      1.09 o
   8   9   1       28.64       29.68      3.27 o
  -2  10   1        7.42        6.39      1.04 o
  -1  10   1       46.64       53.27      2.07 o
   0  10   1       22.81       18.18      1.35 o
   1  10   1       75.27       77.78      2.43 o
   2  10   1        1.25        0.82      0.90 o
   3  10   1       20.49       18.82      1.28 o
   4  10   1       42.10       43.79      1.36 o
   5  10   1       29.31       38.17      1.59 o
   6  10   1       21.48       22.04      1.33 o
   7  10   1       20.85       22.46      1.46 o
   0  11   1        0.51       -0.90      0.82 o
   1  11   1        9.62        8.60      1.32 o
   2  11   1      101.98      115.69      3.17 o
   3  11   1        0.01        0.02      0.86 o
   4  11   1        8.08       13.65      1.15 o
   5  11   1       13.03       12.43      0.97 o
  -4 -11   2       19.70       24.52      1.31 o
  -3 -11   2        7.35        7.03      1.41 o
  -2 -11   2       26.07       25.41      1.53 o
  -1 -11   2        0.21       -0.86      0.76 o
   0 -11   2        3.08        4.76      1.78 o
  -6 -10   2       24.94       25.44      0.97 o
  -5 -10   2        4.71        0.86      0.58 o
  -4 -10   2       22.69       23.17      1.19 o
  -3 -10   2       41.59       45.00      1.61 o
  -2 -10   2       13.61       16.02      1.18 o
  -1 -10   2       77.39       80.09      6.42 o
   0 -10   2        0.05       -1.20      2.61 o
   1 -10   2        0.84       -0.86      1.03 o
   2 -10   2       23.32       30.14      2.89 o
  -7  -9   2        8.46        9.79      1.16 o
  -6  -9   2       45.39       51.42      1.15 o
  -5  -9   2       26.72       24.42      0.89 o
  -4  -9   2       41.91       34.82      1.40 o
  -3  -9   2       10.89       11.17      0.86 o
  -2  -9   2      135.10      125.65      2.64 o
  -1  -9   2       36.87       31.14      1.53 o
   0  -9   2      109.97      126.49      4.23 o
   1  -9   2        1.96        1.41      1.03 o
   2  -9   2        0.30        0.18      0.80 o
   3  -9   2        8.23        7.97      0.88 o
  -8  -8   2        1.37        0.28      0.74 o
  -7  -8   2        7.95        9.77      1.00 o
  -6  -8   2        1.79        2.90      0.39 o
  -5  -8   2       29.63       31.46      0.95 o
  -4  -8   2       29.00       36.55      1.02 o
  -3  -8   2       93.54       88.83      1.61 o
  -2  -8   2      129.30      139.28      2.17 o
  -1  -8   2       27.50       25.37      1.33 o
   0  -8   2      947.83      953.52     15.77 o
   1  -8   2       43.76       43.98      1.42 o
   2  -8   2        2.99        2.55      0.65 o
   3  -8   2        7.64        6.50      0.75 o
   4  -8   2       45.46       41.13      1.56 o
   5  -8   2       55.19       65.93      2.79 o
  -9  -7   2        0.20       -0.60      0.68 o
  -8  -7   2        2.22        1.98      0.72 o
  -7  -7   2        5.85        5.50      0.78 o
  -6  -7   2       42.96       47.38      1.27 o
  -5  -7   2       44.13       50.96      1.00 o
  -4  -7   2       40.49       36.47      0.86 o
  -3  -7   2       12.17       14.86      0.58 o
  -2  -7   2      472.69      477.27      5.05 o
  -1  -7   2      197.15      187.56      2.45 o
   0  -7   2        3.85        5.26      0.46 o
   1  -7   2        2.68        2.52      0.41 o
   2  -7   2       72.41       71.92      1.30 o
   3  -7   2      142.31      136.33      2.83 o
   4  -7   2        1.09        2.09      0.60 o
   5  -7   2        2.91        4.39      0.76 o
   6  -7   2        2.63        3.25      0.99 o
  -9  -6   2       11.50       11.59      0.98 o
  -8  -6   2        3.92        2.07      0.80 o
  -7  -6   2       92.77       92.29      2.37 o
  -6  -6   2      123.94      120.48      2.10 o
  -5  -6   2       26.70       18.22      0.68 o
  -4  -6   2        8.53        6.28      0.42 o
  -3  -6   2      269.70      270.66      3.19 o
  -2  -6   2        4.94        2.33      0.32 o
  -1  -6   2      310.58      307.93      3.93 o
   0  -6   2      101.21      112.89      1.51 o
   1  -6   2        8.90        9.25      0.41 o
   2  -6   2       15.04       12.52      0.45 o
   3  -6   2      233.75      226.18      3.49 o
   4  -6   2       45.66       51.18      1.33 o
   5  -6   2       20.68       17.60      0.85 o
   6  -6   2        1.85        1.87      0.76 o
  -9  -5   2        0.01       -0.26      0.59 o
  -8  -5   2       14.07       13.46      0.91 o
  -7  -5   2      975.98      947.70     15.43 o
  -6  -5   2       61.66       69.54      1.63 o
  -5  -5   2       34.40       34.78      0.60 o
  -4  -5   2       68.65       69.67      1.16 o
  -3  -5   2      336.18      404.57      4.78 o
  -2  -5   2      954.24      944.06      9.23 o
  -1  -5   2       16.00       28.02      0.70 o
   0  -5   2        7.81       10.22      0.60 o
   1  -5   2      252.78      248.19      2.48 o
   2  -5   2      196.49      234.74      2.65 o
   3  -5   2      181.57      157.99      1.97 o
   4  -5   2       57.05       51.92      1.23 o
   5  -5   2      117.69      116.31      2.13 o
   6  -5   2       72.51       67.70      1.71 o
   7  -5   2        4.69        7.73      0.70 o
  -9  -4   2        8.04       10.07      0.83 o
  -8  -4   2       11.42       10.23      0.82 o
  -7  -4   2        0.18       -0.88      0.59 o
  -6  -4   2        6.24        6.71      0.47 o
  -5  -4   2      150.56      155.55      2.81 o
  -4  -4   2       95.77       93.44      1.16 o
  -3  -4   2     1553.11     1736.34     17.70 o
  -2  -4   2     2135.42     2309.02     25.39 o
  -1  -4   2      120.93      159.11      1.71 o
   0  -4   2       60.82       69.91      0.90 o
   1  -4   2     1482.60     1652.07     14.57 o
   2  -4   2       21.69       22.00      0.50 o
   3  -4   2        3.26        1.21      0.19 o
   4  -4   2        2.30        3.62      0.30 o
   5  -4   2      208.92      211.93      2.93 o
   6  -4   2      360.26      365.88      5.78 o
   7  -4   2       46.16       48.67      2.62 o
   8  -4   2        4.07        4.49      0.63 o
  -9  -3   2       30.68       31.55      1.26 o
  -8  -3   2       61.17       63.17      1.77 o
  -7  -3   2      124.02      125.81      2.64 o
  -6  -3   2      208.44      210.79      2.73 o
  -5  -3   2        5.25        6.18      0.39 o
  -4  -3   2       87.25       84.77      1.26 o
  -3  -3   2      182.43      181.62      1.93 o
  -2  -3   2      253.38      280.96      3.10 o
  -1  -3   2     1133.79     1160.73     11.21 o
   0  -3   2       54.30       46.94      0.63 o
   1  -3   2      590.90      682.05      6.41 o
   2  -3   2      208.43      169.72      1.90 o
   3  -3   2       47.11       38.29      0.61 o
   4  -3   2      108.54      111.80      1.40 o
   5  -3   2      313.37      304.15      3.43 o
   6  -3   2      109.67      111.87      2.11 o
   7  -3   2       11.39       10.22      0.54 o
   8  -3   2        5.13        4.48      0.45 o
  -9  -2   2        1.18        1.58      0.59 o
  -8  -2   2      114.79      112.54      2.42 o
  -7  -2   2       59.50       55.81      2.93 o
  -6  -2   2       45.86       54.06      1.01 o
  -5  -2   2      419.18      402.16      4.71 o
  -4  -2   2       42.05       52.31      0.80 o
  -3  -2   2     1911.02     1933.61     18.25 o
  -2  -2   2      168.01      134.00      1.37 o
  -1  -2   2     1082.91     1049.77     10.12 o
   0  -2   2      267.46      285.04      2.71 o
   1  -2   2     1512.61     1565.09     12.50 o
   2  -2   2        7.52        7.03      0.19 o
   3  -2   2        1.94        5.46      0.28 o
   4  -2   2       41.70       52.63      0.81 o
   5  -2   2        0.02       -0.02      0.37 o
   6  -2   2       25.39       22.46      0.64 o
   7  -2   2        0.19        0.66      0.69 o
   8  -2   2        2.85        2.55      0.36 o
   9  -2   2        0.18        0.47      0.37 o
  -9  -1   2       69.20       70.03      1.67 o
  -8  -1   2        0.21       -0.09      0.42 o
  -7  -1   2       97.81      102.47      1.90 o
  -6  -1   2       99.60      111.78      1.73 o
  -5  -1   2       79.38       71.42      1.18 o
  -4  -1   2       64.40       76.28      1.24 o
  -3  -1   2      229.35      232.03      2.52 o
  -2  -1   2     6300.78     6079.81     51.47 o
  -1  -1   2      445.26      438.26      4.30 o
   0  -1   2      987.81      989.99      8.95 o
   1  -1   2      259.89      268.06      2.15 o
   2  -1   2      224.00      237.78      2.66 o
   3  -1   2      573.93      557.91      8.19 o
   4  -1   2       42.46       33.86      0.76 o
   5  -1   2       24.97       23.72      0.46 o
   6  -1   2       73.50       71.36      1.10 o
   7  -1   2       54.36       49.22      1.01 o
   8  -1   2       58.51       65.99      1.28 o
   9  -1   2       24.85       25.27      0.84 o
  -9   0   2       13.48       13.17      0.82 o
  -8   0   2        7.20        5.61      0.54 o
  -7   0   2       19.80       14.24      0.62 o
  -6   0   2        0.06       -0.32      0.27 o
  -5   0   2      604.38      645.18      6.75 o
  -4   0   2      666.64      669.02      9.20 o
  -3   0   2      101.45       96.68      1.23 o
  -2   0   2      590.82      611.57      5.29 o
  -1   0   2      502.82      563.87      4.61 o
   0   0   2     3364.12     3228.48     25.62 o
   1   0   2     2158.42     2125.19     18.93 o
   2   0   2     1485.60     1447.74     41.85 o
   5   0   2       26.60       24.26      0.81 o
   6   0   2        0.97        0.45      0.18 o
   7   0   2      129.06      124.20      1.82 o
   8   0   2        5.39        4.44      0.39 o
   9   0   2        0.00       -0.47      0.31 o
  -9   1   2        6.47        4.73      0.57 o
  -8   1   2       28.89       32.31      1.25 o
  -7   1   2        0.86        0.87      0.70 o
  -6   1   2        0.02       -0.48      0.36 o
  -5   1   2      776.85      817.85      9.80 o
  -4   1   2        5.89        8.26      0.46 o
  -3   1   2      171.37      188.65      1.97 o
  -2   1   2      234.79      285.12      2.45 o
  -1   1   2     1250.58     1185.72      8.33 o
   0   1   2       13.10       15.96      0.23 o
   1   1   2      562.13      633.66      5.47 o
   2   1   2      833.43      945.06      9.28 o
   3   1   2       71.41       99.85      1.47 o
   4   1   2      190.71      161.82      2.32 o
   5   1   2        0.60        2.79      0.29 o
   6   1   2        8.77       10.74      0.43 o
   7   1   2      132.27      133.04      2.04 o
   8   1   2        0.60        2.02      0.33 o
   9   1   2        7.73        7.63      0.48 o
  -9   2   2        0.20        1.25      0.71 o
  -8   2   2        0.06        0.24      0.63 o
  -7   2   2       49.52       53.08      1.31 o
  -6   2   2        0.48        1.39      0.36 o
  -5   2   2       38.01       29.66      0.64 o
  -4   2   2      585.71      595.13      7.56 o
  -3   2   2       11.71       15.77      0.42 o
  -2   2   2      292.05      270.98      2.38 o
  -1   2   2     3484.61     3740.20     27.14 o
   0   2   2     1072.31     1180.27      9.25 o
   1   2   2     8122.28     7612.07     65.18 o
   2   2   2     1989.78     2039.23     20.76 o
   3   2   2     1131.18     1073.20     29.00 o
   4   2   2       63.25       89.50      1.28 o
   5   2   2      282.51      310.59      4.24 o
   6   2   2       47.73       43.92      0.80 o
   7   2   2       55.46       52.42      1.05 o
   8   2   2      190.01      176.60      3.12 o
   9   2   2        0.19        0.05      0.38 o
  -8   3   2       34.49       37.41      2.81 o
  -7   3   2       72.08       67.03      1.58 o
  -6   3   2        1.94        1.92      0.51 o
  -5   3   2       26.92       24.59      0.72 o
  -4   3   2        3.42        6.35      0.34 o
  -3   3   2       10.96       17.17      0.43 o
  -2   3   2        2.42        0.51      0.14 o
  -1   3   2      127.62      118.64      1.22 o
   0   3   2      333.77      391.55      3.20 o
   1   3   2        1.35        1.57      0.16 o
   2   3   2      500.93      547.37      5.35 o
   3   3   2     1993.68     1980.52     20.02 o
   4   3   2      266.36      242.19      3.57 o
   5   3   2      371.90      386.59      4.47 o
   6   3   2      142.59      144.97      2.97 o
   7   3   2      228.06      223.55      4.41 o
   8   3   2      138.39      128.46      2.51 o
   9   3   2        0.45        0.94      0.46 o
  -8   4   2      103.80      101.15      2.96 o
  -7   4   2       79.06       87.77      2.00 o
  -6   4   2       12.16       17.27      0.83 o
  -5   4   2        8.54       10.24      0.62 o
  -4   4   2      134.34      121.95      1.49 o
  -3   4   2      544.17      548.16      5.06 o
  -2   4   2      505.79      543.99      4.69 o
  -1   4   2        3.05        1.72      0.19 o
   0   4   2      651.21      646.12      5.52 o
   1   4   2      590.42      646.87      5.71 o
   2   4   2        3.96        8.10      0.38 o
   3   4   2        7.50        2.05      0.24 o
   4   4   2      225.97      264.76      2.96 o
   5   4   2      290.27      298.63      3.61 o
   6   4   2       98.51      100.38      1.58 o
   7   4   2        0.03       -0.50      0.37 o
   8   4   2       57.47       60.14      1.57 o
   9   4   2       51.20       59.07      1.62 o
  -7   5   2        0.41       -0.52      0.90 o
  -6   5   2       52.50       54.86      1.80 o
  -5   5   2        2.64        5.55      0.54 o
  -4   5   2       32.73       30.54      0.81 o
  -3   5   2      454.16      446.44      4.48 o
  -2   5   2      232.78      232.30      2.46 o
  -1   5   2       53.81       58.96      0.83 o
   0   5   2      552.53      625.85      6.35 o
   1   5   2      286.72      291.10      2.91 o
   2   5   2        1.36        0.12      0.20 o
   3   5   2      278.73      263.01      2.79 o
   4   5   2      299.97      308.08      3.31 o
   5   5   2        3.65        2.19      0.38 o
   6   5   2      631.30      582.34      7.67 o
   7   5   2       67.24       65.64      2.30 o
   8   5   2        8.46        8.06      0.75 o
   9   5   2        0.00        0.97      0.56 o
  -6   6   2       34.42       33.96      1.55 o
  -5   6   2       13.05       18.34      0.88 o
  -4   6   2       34.03       30.41      1.14 o
  -3   6   2      172.48      182.76      2.45 o
  -2   6   2       71.80       70.25      1.10 o
  -1   6   2       68.50       65.57      0.99 o
   0   6   2       79.46       89.86      1.28 o
   1   6   2      397.37      384.21      4.36 o
   2   6   2       83.79      108.42      1.65 o
   3   6   2      139.84      135.01      1.76 o
   4   6   2        2.87        6.78      0.35 o
   5   6   2       85.20       91.65      1.30 o
   6   6   2      948.91      979.43     12.31 o
   7   6   2      119.69      132.52      2.92 o
   8   6   2       48.23       49.44      1.63 o
   9   6   2        0.93        0.04      0.57 o
  -6   7   2        6.78        6.49      2.56 o
  -5   7   2       10.26       11.51      0.95 o
  -4   7   2        0.97        0.95      0.61 o
  -3   7   2        0.04       -0.75      0.50 o
  -2   7   2       29.00       30.83      0.95 o
  -1   7   2      176.20      181.20      2.24 o
   0   7   2       89.48       82.27      1.38 o
   1   7   2      186.05      208.70      2.65 o
   2   7   2       84.59       81.66      1.85 o
   3   7   2        8.29        7.49      0.50 o
   4   7   2      209.21      198.55      2.31 o
   5   7   2       69.28       70.72      1.22 o
   6   7   2      128.26      122.86      2.42 o
   7   7   2       41.91       40.81      1.55 o
   8   7   2        2.29        2.92      0.76 o
   9   7   2       13.44       11.14      0.95 o
  -5   8   2       13.07        9.66      1.37 o
  -4   8   2        8.81        7.31      0.97 o
  -3   8   2       21.46       20.06      1.10 o
  -2   8   2        9.19        7.93      0.76 o
  -1   8   2      206.83      230.03      3.62 o
   0   8   2      118.00      121.98      2.48 o
   1   8   2       72.81       76.34      1.44 o
   2   8   2       45.53       35.39      1.07 o
   3   8   2       40.65       33.61      1.04 o
   4   8   2       12.37        9.87      0.63 o
   5   8   2      114.96      112.01      1.80 o
   6   8   2       20.23       15.43      1.80 o
   7   8   2        3.15        2.33      0.76 o
   8   8   2        0.01       -0.54      0.68 o
  -3   9   2        7.35        6.78      1.13 o
  -2   9   2       48.80       48.19      1.69 o
  -1   9   2       10.44        9.46      1.26 o
   0   9   2      174.66      175.16      3.35 o
   1   9   2      117.33      119.43      2.54 o
   2   9   2       11.59        9.57      0.91 o
   3   9   2      145.33      141.51      2.49 o
   4   9   2        7.48        6.66      0.63 o
   5   9   2        4.94        6.02      0.59 o
   6   9   2       37.45       41.79      1.76 o
   7   9   2        2.62       -0.17      0.73 o
  -2  10   2        4.69        4.13      1.00 o
  -1  10   2       16.63       13.56      1.25 o
   0  10   2       36.18       40.57      1.82 o
   1  10   2       39.11       42.39      1.59 o
   2  10   2        6.19        7.08      1.11 o
   3  10   2       37.67       36.24      1.83 o
   4  10   2        0.11        0.66      0.55 o
   5  10   2       19.19       16.23      0.94 o
   6  10   2        0.65       -0.75      0.78 o
   0  11   2       12.38       16.10      1.34 o
   1  11   2        6.61        4.84      1.24 o
   2  11   2        3.01        4.40      1.03 o
   3  11   2       26.33       27.17      1.56 o
   4  11   2       35.85       34.52      1.73 o
   5  11   2        9.59        7.51      1.01 o
  -4 -11   3        0.35       -0.05      0.71 o
  -3 -11   3       21.58       24.32      1.33 o
  -2 -11   3       35.31       41.94      2.08 o
  -1 -11   3        1.05        1.29      0.89 o
  -6 -10   3        0.01       -0.70      0.47 o
  -5 -10   3        0.19       -0.78      0.52 o
  -4 -10   3        0.88        0.05      0.64 o
  -3 -10   3        0.69        0.26      0.73 o
  -2 -10   3       96.91       99.41      2.42 o
  -1 -10   3        4.92        5.16      0.92 o
   0 -10   3        0.17       -1.02      1.27 o
   1 -10   3       36.32       34.55      2.43 o
   2 -10   3        2.90        2.63      1.13 o
  -7  -9   3        0.90       -0.35      0.76 o
  -6  -9   3       26.26       27.81      0.90 o
  -5  -9   3       67.29       60.96      1.54 o
  -4  -9   3       27.35       28.07      1.06 o
  -3  -9   3       12.33        9.60      0.83 o
  -2  -9   3       76.34       80.25      2.05 o
  -1  -9   3       26.19       25.59      1.56 o
   0  -9   3        4.12        3.05      1.07 o
   1  -9   3        5.21        5.88      1.56 o
   2  -9   3       14.37       16.52      1.52 o
   3  -9   3        0.66       -0.93      0.73 o
  -8  -8   3       12.87       11.32      1.10 o
  -7  -8   3        0.02       -0.28      0.67 o
  -6  -8   3        5.71        1.93      0.40 o
  -5  -8   3      204.84      186.03      2.72 o
  -4  -8   3       20.89       16.69      0.74 o
  -3  -8   3      104.69      100.17      1.76 o
  -2  -8   3       12.16       10.74      0.69 o
  -1  -8   3       45.86       39.76      1.48 o
   0  -8   3      386.36      392.07      7.12 o
   1  -8   3        0.05       -0.05      0.61 o
   2  -8   3        5.90        5.28      0.77 o
   3  -8   3       15.04       11.43      1.30 o
   4  -8   3       10.15       10.23      0.92 o
  -9  -7   3        0.03        0.90      0.73 o
  -8  -7   3        3.60        7.22      0.91 o
  -7  -7   3       31.63       31.78      1.44 o
  -6  -7   3       14.49       13.13      0.50 o
  -5  -7   3      185.17      156.11      2.09 o
  -4  -7   3       91.62       90.21      1.54 o
  -3  -7   3      267.99      262.89      3.21 o
  -2  -7   3        2.39        1.58      0.37 o
  -1  -7   3      431.96      441.19      5.04 o
   0  -7   3       46.82       41.59      1.01 o
   1  -7   3      108.45      105.41      2.48 o
   2  -7   3       63.39       51.69      1.18 o
   3  -7   3        0.51        0.91      0.63 o
   4  -7   3      160.26      147.16      3.07 o
   5  -7   3        3.75        3.45      0.73 o
  -9  -6   3        4.04        4.92      0.80 o
  -8  -6   3        0.40        0.63      0.65 o
  -7  -6   3      114.45      111.65      2.70 o
  -6  -6   3      108.34      104.12      1.93 o
  -5  -6   3        1.36        1.09      0.33 o
  -4  -6   3      141.25      133.24      1.97 o
  -3  -6   3      196.15      187.91      2.38 o
  -2  -6   3        0.02        0.60      0.27 o
  -1  -6   3       93.72       96.60      1.45 o
   0  -6   3      643.05      632.57      6.96 o
   1  -6   3       19.45       12.69      0.51 o
   2  -6   3      260.27      219.44      2.79 o
   3  -6   3      134.98      145.79      2.48 o
   4  -6   3        8.59        6.84      0.60 o
   5  -6   3        1.03        0.64      0.47 o
   6  -6   3       16.47       15.62      1.09 o
  -9  -5   3       11.36       12.69      0.96 o
  -8  -5   3        2.12        3.04      0.70 o
  -7  -5   3      177.29      185.74      3.80 o
  -6  -5   3       45.99       40.96      1.07 o
  -5  -5   3        0.42       -0.13      0.27 o
  -4  -5   3       65.93       70.69      1.10 o
  -3  -5   3      209.29      234.49      2.97 o
  -2  -5   3       86.84       78.42      1.19 o
  -1  -5   3      143.48      126.54      1.69 o
   0  -5   3     1286.34     1334.99     13.19 o
   1  -5   3       25.24       38.21      0.68 o
   2  -5   3      174.76      175.92      1.97 o
   3  -5   3       21.64       23.85      0.59 o
   4  -5   3        0.14        0.42      0.35 o
   5  -5   3       11.67       10.92      1.06 o
   6  -5   3       23.10       19.69      1.17 o
   7  -5   3        0.42        0.28      0.53 o
  -9  -4   3        4.43        3.24      0.68 o
  -8  -4   3      343.67      347.95      8.13 o
  -7  -4   3      178.93      173.02      3.53 o
  -6  -4   3      176.08      172.17      2.40 o
  -5  -4   3       47.63       47.96      0.97 o
  -4  -4   3       21.65       22.87      0.52 o
  -3  -4   3      284.79      327.39      4.35 o
  -2  -4   3      457.61      541.46      6.25 o
  -1  -4   3      100.13       84.11      1.19 o
   0  -4   3     1298.74     1356.03     14.14 o
   1  -4   3     2684.55     2834.58     24.79 o
   2  -4   3        0.48        0.25      0.30 o
   3  -4   3      112.23      104.27      1.17 o
   4  -4   3       25.19       30.61      0.67 o
   5  -4   3      118.50      112.61      1.80 o
   6  -4   3      300.25      293.89      5.07 o
   7  -4   3       21.21       20.45      1.07 o
   8  -4   3        0.09       -0.28      0.74 o
  -9  -3   3        8.98        8.54      0.82 o
  -8  -3   3        0.89        1.70      0.63 o
  -7  -3   3      482.14      482.49      8.15 o
  -6  -3   3      441.46      437.73      6.06 o
  -5  -3   3      133.36      149.02      2.15 o
  -4  -3   3       56.91       78.02      1.06 o
  -3  -3   3      661.77      733.48      7.65 o
  -2  -3   3      287.86      293.84      3.26 o
  -1  -3   3        9.38       14.28      0.44 o
   0  -3   3      830.45      867.37      8.03 o
   1  -3   3      144.87      143.17      1.45 o
   2  -3   3     1794.45     2065.90     19.20 o
   3  -3   3      549.83      549.12      5.27 o
   4  -3   3       52.76       49.81      0.77 o
   5  -3   3      823.02      815.32      9.43 o
   6  -3   3      580.51      577.67      7.61 o
   7  -3   3       14.15       15.14      0.89 o
   8  -3   3        5.91        5.34      0.51 o
  -9  -2   3       20.30       21.90      1.12 o
  -8  -2   3        0.03        0.70      0.60 o
  -7  -2   3       38.86       36.49      1.25 o
  -6  -2   3       20.18       17.34      0.58 o
  -5  -2   3       14.90       11.22      0.42 o
  -4  -2   3       62.64       77.16      1.07 o
  -3  -2   3      547.88      634.49      6.62 o
  -2  -2   3       42.86       60.28      0.74 o
  -1  -2   3       18.16        9.02      0.28 o
   0  -2   3      436.38      402.56      3.78 o
   1  -2   3      510.85      556.97      4.51 o
   2  -2   3        4.93        8.45      0.26 o
   3  -2   3      159.30      180.04      2.13 o
   4  -2   3       25.36       14.17      0.41 o
   5  -2   3        0.15        0.26      0.19 o
   6  -2   3      407.23      422.32      5.01 o
   7  -2   3       45.21       51.44      1.39 o
   8  -2   3        1.57        1.87      0.30 o
  -9  -1   3       13.90       15.62      0.93 o
  -8  -1   3       77.28       75.99      1.72 o
  -7  -1   3      106.93      100.62      2.19 o
  -6  -1   3        6.82        4.80      0.47 o
  -5  -1   3        0.30        0.79      0.26 o
  -4  -1   3       67.51       79.15      1.17 o
  -3  -1   3       55.56       56.16      0.83 o
  -2  -1   3       68.81       61.00      0.68 o
  -1  -1   3      896.72      834.34      8.08 o
   0  -1   3     2091.92     2072.54     17.63 o
   1  -1   3        6.10       13.71      0.25 o
   2  -1   3      645.83      767.69      8.22 o
   3  -1   3        1.47        5.12      0.25 o
   4  -1   3       88.63       74.07      2.13 o
   5  -1   3      132.33      132.92      4.10 o
   6  -1   3       34.95       29.13      1.49 o
   7  -1   3        0.04       -0.15      0.91 o
   8  -1   3        1.44        1.26      0.53 o
   9  -1   3        6.56        5.71      1.11 o
  -9   0   3       24.53       28.13      1.22 o
  -8   0   3        7.63        6.81      0.62 o
  -7   0   3       63.51       61.60      1.45 o
  -6   0   3      188.47      180.89      2.43 o
  -5   0   3     1650.74     1791.52     24.37 o
  -4   0   3      219.45      210.91      2.60 o
  -3   0   3      653.17      680.49      7.04 o
  -2   0   3      376.56      326.98      3.05 o
  -1   0   3     4394.27     4062.16     32.79 o
   0   0   3     1947.10     2243.60     18.38 o
   1   0   3      950.95      910.76      7.91 o
   2   0   3     2697.79     2715.91     28.62 o
   3   0   3       51.70       75.03      2.69 o
   4   0   3        1.68        0.54      0.51 o
   5   0   3      245.78      260.35      5.99 o
   6   0   3      287.20      290.96      9.76 o
   7   0   3       21.22       23.01      1.33 o
   8   0   3        7.58        5.97      0.70 o
   9   0   3       20.18       18.07      0.89 o
  -9   1   3        1.39        1.92      0.61 o
  -8   1   3        2.24        0.59      0.44 o
  -7   1   3       10.10       11.35      0.79 o
  -6   1   3       94.90       97.24      1.86 o
  -5   1   3        1.29        0.42      0.53 o
  -4   1   3       11.95        8.06      0.33 o
  -3   1   3       46.65       64.62      0.90 o
  -2   1   3       26.14       26.44      0.42 o
  -1   1   3    48596.24    36288.38    994.45 o
   0   1   3     1131.97     1113.23      9.18 o
   1   1   3      115.15      131.47      1.12 o
   2   1   3      685.26      708.73      6.86 o
   3   1   3     1515.17     1627.25     20.13 o
   4   1   3     2111.09     2334.44     36.80 o
   5   1   3       18.58       19.84      0.76 o
   6   1   3       12.58       15.01      0.43 o
   7   1   3        7.74        6.10      0.31 o
   8   1   3      141.24      118.55      1.75 o
   9   1   3       14.44       16.30      0.75 o
  -8   2   3       36.37       35.23      1.42 o
  -7   2   3       13.60       11.67      0.70 o
  -6   2   3        0.01        0.40      0.35 o
  -5   2   3        2.58        5.29      0.40 o
  -4   2   3        5.30        6.86      0.40 o
  -3   2   3       18.39       38.72      0.60 o
  -2   2   3      381.86      382.87      3.15 o
  -1   2   3       68.74       66.49      0.70 o
   0   2   3     2128.90     2126.73     19.01 o
   1   2   3     2925.26     2801.21     22.67 o
   2   2   3      197.88      191.77      1.95 o
   3   2   3     4042.64     4027.50     45.55 o
   4   2   3     1106.17     1210.21     14.80 o
   5   2   3     1014.03     1002.11     13.69 o
   6   2   3      123.47      142.23      4.50 o
   7   2   3       53.54       47.35      0.95 o
   8   2   3       12.51       13.07      0.54 o
   9   2   3        9.24        6.17      0.48 o
  -8   3   3       12.13       16.10      1.17 o
  -7   3   3        4.11        4.78      0.60 o
  -6   3   3        0.06       -0.56      0.37 o
  -5   3   3        3.63        2.21      0.27 o
  -4   3   3        0.60        1.75      0.26 o
  -3   3   3       17.68       24.33      0.52 o
  -2   3   3      793.96      695.59      5.89 o
  -1   3   3        0.10        0.33      0.13 o
   0   3   3      116.42      117.86      1.07 o
   1   3   3        0.60        0.59      0.14 o
   2   3   3       86.33       71.49      0.94 o
   3   3   3      132.72      123.23      1.69 o
   4   3   3      590.26      524.40      7.35 o
   5   3   3       55.12       48.51      0.90 o
   6   3   3       74.19       62.15      1.23 o
   7   3   3        2.67        3.11      0.69 o
   8   3   3       22.03       25.87      0.90 o
   9   3   3       55.12       53.81      1.76 o
  -8   4   3       96.15      110.94      3.25 o
  -7   4   3        1.49        1.89      0.92 o
  -6   4   3        1.30        1.61      0.50 o
  -5   4   3        1.81        1.86      0.47 o
  -4   4   3       50.85       43.66      0.82 o
  -3   4   3        7.38        2.76      0.27 o
  -2   4   3        0.60       -0.04      0.18 o
  -1   4   3      242.58      305.91      2.77 o
   0   4   3     1130.54     1060.56      9.19 o
   1   4   3      787.88      732.32      7.24 o
   2   4   3      664.25      617.03      5.75 o
   3   4   3      513.66      497.52      5.24 o
   4   4   3      991.56      999.29     10.49 o
   5   4   3       98.22       89.27      1.64 o
   6   4   3      221.65      213.08      5.17 o
   7   4   3      147.61      163.59      3.42 o
   8   4   3        2.11        3.39      0.77 o
   9   4   3       22.93       24.67      1.04 o
  -7   5   3       91.39       86.02      2.84 o
  -6   5   3       40.52       41.26      1.59 o
  -5   5   3       43.93       32.62      1.05 o
  -4   5   3       86.92       87.64      1.40 o
  -3   5   3      212.91      235.05      2.90 o
  -2   5   3       56.64       64.94      0.92 o
  -1   5   3        0.10        0.79      0.33 o
   0   5   3       87.90       88.59      1.07 o
   1   5   3       42.37       42.60      0.73 o
   2   5   3      418.12      455.03      4.63 o
   3   5   3        0.03        0.31      0.27 o
   4   5   3      188.12      169.93      2.10 o
   5   5   3     1181.49     1196.57     12.56 o
   6   5   3     1020.65      948.83     12.87 o
   7   5   3        1.33        1.07      0.50 o
   8   5   3      158.50      156.51      3.18 o
   9   5   3       10.61        9.85      0.77 o
  -6   6   3        4.54        2.54      0.95 o
  -5   6   3       27.51       30.47      1.23 o
  -4   6   3        5.57        5.25      0.65 o
  -3   6   3       99.03       95.95      1.53 o
  -2   6   3      147.99      136.26      1.77 o
  -1   6   3        0.45        0.93      0.26 o
   0   6   3      309.18      318.02      3.71 o
   1   6   3       55.73       66.19      1.02 o
   2   6   3        6.23        6.59      0.35 o
   3   6   3       11.17       10.41      0.44 o
   4   6   3       30.48       35.61      0.78 o
   5   6   3      391.95      348.71      3.72 o
   6   6   3      525.11      503.89      7.45 o
   7   6   3       78.08       72.30      1.95 o
   8   6   3       52.23       50.29      1.65 o
   9   6   3        2.06        2.88      0.68 o
  -6   7   3        1.48        0.24      1.28 o
  -5   7   3        5.19        1.81      0.76 o
  -4   7   3       20.55       20.20      1.35 o
  -3   7   3        0.40        0.74      0.76 o
  -2   7   3        3.85        2.16      0.45 o
  -1   7   3       77.99       82.22      1.38 o
   0   7   3       35.94       34.12      0.85 o
   1   7   3        5.97        4.61      0.40 o
   2   7   3      192.19      202.47      2.58 o
   3   7   3      154.09      149.28      2.20 o
   4   7   3      204.10      195.21      2.63 o
   5   7   3        4.34        3.61      0.56 o
   6   7   3        2.13        1.65      0.70 o
   7   7   3        0.16        0.25      0.61 o
   8   7   3        8.85        8.09      1.02 o
   9   7   3       11.85        9.74      0.96 o
  -5   8   3        0.03        0.41      0.93 o
  -4   8   3        4.17        6.40      0.96 o
  -3   8   3       36.70       40.24      1.50 o
  -2   8   3       69.97       71.14      1.69 o
  -1   8   3        2.02        1.13      0.52 o
   0   8   3       41.99       40.43      1.34 o
   1   8   3       10.00       12.13      0.62 o
   2   8   3      135.02      134.73      2.10 o
   3   8   3       70.64       66.78      1.60 o
   4   8   3       33.46       40.58      1.26 o
   5   8   3       29.01       31.85      0.86 o
   6   8   3        0.18       -0.78      0.58 o
   7   8   3        8.13        9.98      0.98 o
   8   8   3       57.75       57.88      2.00 o
  -3   9   3        0.30       -0.90      0.72 o
  -2   9   3       17.53       18.68      1.17 o
  -1   9   3      158.97      172.44      3.05 o
   0   9   3       18.99       15.93      0.99 o
   1   9   3       44.16       46.62      2.78 o
   2   9   3        0.89        0.48      0.70 o
   3   9   3      174.83      172.99      2.88 o
   4   9   3        0.81        1.34      0.51 o
   5   9   3        0.34       -0.48      0.45 o
   6   9   3       21.18       18.33      1.21 o
   7   9   3        2.97        2.49      0.80 o
  -2  10   3       15.62       18.63      1.41 o
  -1  10   3        3.46        5.00      0.87 o
   0  10   3       28.08       37.84      1.84 o
   1  10   3        3.49        5.23      0.87 o
   2  10   3       44.85       45.95      1.87 o
   3  10   3       59.79       57.12      2.14 o
   4  10   3       51.65       47.14      1.53 o
   5  10   3       19.12       17.48      0.94 o
   6  10   3       29.90       29.22      1.58 o
   0  11   3        3.50        4.04      1.07 o
   1  11   3        0.80       -0.58      1.03 o
   2  11   3        0.76        1.85      0.91 o
   3  11   3       18.71       23.85      1.54 o
   4  11   3       19.10       19.06      2.50 o
  -3 -11   4       17.64       17.95      1.42 o
  -2 -11   4        2.42        3.68      1.01 o
  -6 -10   4        0.28       -0.08      0.52 o
  -5 -10   4       24.35       26.97      2.05 o
  -4 -10   4       15.31       11.10      0.99 o
  -3 -10   4        8.82        9.82      0.94 o
  -2 -10   4       33.55       35.45      1.48 o
  -1 -10   4        7.18        4.84      0.90 o
   0 -10   4       18.40       19.11      1.65 o
   1 -10   4       51.31       51.10      2.14 o
  -7  -9   4        3.96        3.97      1.31 o
  -6  -9   4       43.07       35.44      1.12 o
  -5  -9   4       21.84       20.36      1.07 o
  -4  -9   4        5.76        5.95      0.76 o
  -3  -9   4        2.37        1.08      0.62 o
  -2  -9   4       23.81       27.58      1.27 o
  -1  -9   4       31.87       35.30      1.37 o
   0  -9   4       11.74       10.11      0.98 o
   1  -9   4       11.87       13.31      1.47 o
   2  -9   4       15.91       13.14      1.42 o
   3  -9   4        1.35        2.77      0.86 o
  -8  -8   4        0.71        1.05      0.78 o
  -7  -8   4       18.80       18.46      1.20 o
  -6  -8   4       39.07       32.83      0.91 o
  -5  -8   4        4.12        4.75      0.55 o
  -4  -8   4       71.58       75.95      1.52 o
  -3  -8   4       32.05       30.72      0.98 o
  -2  -8   4       21.24       26.52      1.18 o
  -1  -8   4       94.75       83.86      3.57 o
   0  -8   4       77.38       75.95      2.45 o
   1  -8   4       72.46       72.52      2.72 o
   2  -8   4        8.19        5.39      0.84 o
   3  -8   4        6.17        7.90      0.83 o
   4  -8   4       45.00       39.18      1.53 o
  -8  -7   4       49.54       51.97      1.91 o
  -7  -7   4       15.36       17.46      1.11 o
  -6  -7   4        5.78        4.49      0.41 o
  -5  -7   4      191.59      168.96      2.32 o
  -4  -7   4        0.99        2.39      0.44 o
  -3  -7   4       16.82       15.58      0.66 o
  -2  -7   4      156.74      140.17      2.68 o
  -1  -7   4       95.95      101.84      1.62 o
   0  -7   4       54.39       50.48      1.13 o
   1  -7   4       25.11       20.66      0.84 o
   2  -7   4       86.98       92.88      2.35 o
   3  -7   4        7.12        5.55      0.70 o
   4  -7   4       49.67       47.51      1.94 o
   5  -7   4       35.05       37.03      1.44 o
  -9  -6   4       32.68       32.07      1.52 o
  -8  -6   4        0.66        1.41      0.79 o
  -7  -6   4       29.09       32.08      1.42 o
  -6  -6   4       41.76       43.81      0.83 o
  -5  -6   4      173.78      166.47      2.15 o
  -4  -6   4      176.62      172.60      2.43 o
  -3  -6   4        0.40        0.01      0.36 o
  -2  -6   4      219.94      194.08      2.69 o
  -1  -6   4      687.81      695.93      7.11 o
   0  -6   4       52.77       55.07      1.42 o
   1  -6   4      239.95      234.96      3.12 o
   2  -6   4       75.24       67.46      1.05 o
   3  -6   4       28.72       27.80      0.88 o
   4  -6   4       97.95       80.59      1.85 o
   5  -6   4       15.95       14.55      0.77 o
   6  -6   4        2.35        3.28      0.85 o
  -9  -5   4        8.45        9.29      0.94 o
  -8  -5   4      147.77      148.02      3.30 o
  -7  -5   4       19.49       17.33      1.18 o
  -6  -5   4       34.92       35.06      1.04 o
  -5  -5   4       94.79       95.57      1.37 o
  -4  -5   4      293.88      303.67      3.45 o
  -3  -5   4      210.85      213.82      3.10 o
  -2  -5   4      235.25      264.00      3.34 o
  -1  -5   4      598.56      641.29      6.99 o
   0  -5   4       69.00       82.20      1.10 o
   1  -5   4       54.66       66.11      1.12 o
   2  -5   4       16.39       14.50      0.61 o
   3  -5   4        2.25        2.02      0.26 o
   4  -5   4      242.08      231.15      2.97 o
   5  -5   4       27.61       24.41      0.93 o
   6  -5   4       10.40        9.64      0.67 o
   7  -5   4       20.74       22.48      1.01 o
  -9  -4   4       17.02       16.61      1.21 o
  -8  -4   4        4.19        4.56      1.07 o
  -7  -4   4       83.85       78.72      2.10 o
  -6  -4   4       23.92       23.11      0.77 o
  -5  -4   4      184.23      165.17      1.89 o
  -4  -4   4       80.63       81.25      1.17 o
  -3  -4   4       76.07       63.75      1.22 o
  -2  -4   4       36.42       39.29      0.80 o
  -1  -4   4      298.23      335.12      3.78 o
   0  -4   4      151.15      161.30      1.75 o
   1  -4   4      177.29      186.49      1.99 o
   2  -4   4       67.94       63.48      0.83 o
   3  -4   4       37.08       28.16      0.55 o
   4  -4   4       52.51       47.06      0.93 o
   5  -4   4      766.00      773.57      9.25 o
   6  -4   4      161.42      163.50      4.49 o
   7  -4   4        0.43       -0.25      0.41 o
  -9  -3   4        6.29        7.16      0.82 o
  -8  -3   4      294.48      315.58      6.86 o
  -7  -3   4       14.57       10.34      0.85 o
  -6  -3   4       12.96       11.21      0.53 o
  -5  -3   4       71.01       74.63      1.27 o
  -4  -3   4      208.71      256.39      2.71 o
  -3  -3   4      592.92      622.33      6.58 o
  -2  -3   4      585.23      580.20      6.64 o
  -1  -3   4      144.32      170.52      2.19 o
   0  -3   4     2668.48     2677.67     24.37 o
   1  -3   4     2230.92     2340.82     21.46 o
   2  -3   4        1.27        1.53      0.18 o
   3  -3   4       88.26       94.89      1.11 o
   4  -3   4      564.05      532.70      5.84 o
   5  -3   4      106.45      103.42      1.52 o
   6  -3   4        9.78        8.49      0.73 o
   7  -3   4        0.81        1.51      0.40 o
   8  -3   4        3.96        4.28      0.44 o
  -9  -2   4       44.98       43.96      1.56 o
  -8  -2   4       19.60       19.76      1.06 o
  -7  -2   4       32.42       33.63      1.31 o
  -6  -2   4       40.79       47.51      0.99 o
  -5  -2   4        3.09        0.42      0.29 o
  -4  -2   4      693.70      663.86      7.30 o
  -3  -2   4      120.71      123.87      1.55 o
  -2  -2   4      273.59      322.17      3.27 o
  -1  -2   4      834.97      843.43      8.24 o
   0  -2   4      432.10      424.32      4.23 o
   1  -2   4      879.63      901.03      7.52 o
   2  -2   4      514.43      525.05      4.29 o
   3  -2   4      243.04      214.22      2.16 o
   4  -2   4        0.85       -0.05      0.18 o
   5  -2   4      176.99      181.85      2.55 o
   6  -2   4     1149.32     1135.47     14.34 o
   7  -2   4       15.05       13.27      1.21 o
   8  -2   4       23.87       27.64      1.78 o
  -9  -1   4       41.80       42.42      1.51 o
  -8  -1   4        6.47        8.38      0.71 o
  -7  -1   4        4.10        1.82      0.56 o
  -6  -1   4      175.32      181.04      3.40 o
  -5  -1   4       79.01       90.30      1.38 o
  -4  -1   4       23.32       22.59      0.64 o
  -3  -1   4      306.43      335.32      3.37 o
  -2  -1   4        1.24        1.32      0.17 o
  -1  -1   4      246.40      233.08      2.42 o
   0  -1   4      407.93      441.29      4.10 o
   1  -1   4     2478.45     2580.74     19.62 o
   2  -1   4      262.77      288.88      2.51 o
   3  -1   4        0.49        0.45      0.23 o
   4  -1   4      233.99      216.26      3.31 o
   5  -1   4      407.64      371.85      8.30 o
   6  -1   4      104.24      110.75      3.22 o
   7  -1   4       10.84       10.22      1.05 o
   8  -1   4       94.72       95.88      3.22 o
   9  -1   4       28.29       30.14      1.91 o
  -9   0   4       11.16       11.78      0.91 o
  -8   0   4        3.09        2.35      0.58 o
  -7   0   4       50.61       52.15      1.37 o
  -6   0   4       37.43       45.63      0.99 o
  -5   0   4       34.17       30.43      0.71 o
  -4   0   4       87.11       83.88      1.26 o
  -3   0   4        5.61        2.57      0.19 o
  -2   0   4      611.66      615.05      5.94 o
  -1   0   4     8640.55     8101.66     69.13 o
   0   0   4      396.48      381.93      3.23 o
   1   0   4      109.43      131.27      1.17 o
   2   0   4      837.73      865.70      7.55 o
   3   0   4      997.54     1072.61     13.18 o
   4   0   4        6.42       14.45      0.39 o
   5   0   4      370.64      324.81      7.28 o
   6   0   4      107.08       96.60      2.81 o
   7   0   4        6.18        2.48      1.07 o
   8   0   4        7.61        7.52      0.98 o
   9   0   4       42.65       50.38      3.48 o
  -9   1   4        0.97        0.38      0.61 o
  -8   1   4       12.04        8.69      0.75 o
  -7   1   4        2.81        2.50      0.46 o
  -6   1   4      253.17      253.63      7.05 o
  -5   1   4      108.00      106.91      1.39 o
  -4   1   4        0.72        0.22      0.23 o
  -3   1   4       82.62       85.25      0.99 o
  -2   1   4        8.23       13.93      0.35 o
  -1   1   4    11718.10    11493.59     81.13 o
   0   1   4        6.44        5.57      0.15 o
   1   1   4      256.54      219.21      1.78 o
   2   1   4      752.13      731.83      7.59 o
   3   1   4      348.70      402.48      4.24 o
   4   1   4       32.41       19.12      0.57 o
   5   1   4      231.36      288.03      4.15 o
   6   1   4       21.56       20.56      0.53 o
   7   1   4        3.52        2.16      0.25 o
   8   1   4       93.47       89.12      1.65 o
   9   1   4       79.13       77.36      1.66 o
  -8   2   4        0.58        0.27      0.66 o
  -7   2   4        1.20        1.42      0.67 o
  -6   2   4      206.00      213.30      3.57 o
  -5   2   4       74.06       66.49      1.08 o
  -4   2   4      350.25      364.42      4.09 o
  -3   2   4      265.77      268.68      2.70 o
  -2   2   4     1048.75     1039.68      7.94 o
  -1   2   4      565.87      611.67      4.94 o
   0   2   4      334.91      287.41      2.42 o
   1   2   4       15.12        6.30      0.20 o
   2   2   4       94.30       99.67      1.12 o
   3   2   4     2713.62     2990.86     36.52 o
   4   2   4        7.82        7.83      0.27 o
   5   2   4        6.85       10.19      0.39 o
   6   2   4       68.96       76.32      1.18 o
   7   2   4      172.76      160.45      2.77 o
   8   2   4       12.30       16.60      0.54 o
   9   2   4        9.99       12.66      0.62 o
  -8   3   4       23.20       28.80      1.60 o
  -7   3   4       21.18       23.69      1.20 o
  -6   3   4        3.55        4.22      0.66 o
  -5   3   4        3.00        1.29      0.33 o
  -4   3   4       54.95       54.78      0.96 o
  -3   3   4        0.16        0.02      0.19 o
  -2   3   4      145.00      156.46      1.47 o
  -1   3   4      224.02      220.65      2.03 o
   0   3   4      302.48      267.43      2.49 o
   1   3   4      388.73      365.26      3.46 o
   2   3   4        1.97        0.75      0.24 o
   3   3   4       25.36       40.24      0.71 o
   4   3   4     1016.11     1116.43     15.28 o
   5   3   4      244.69      237.04      2.88 o
   6   3   4      433.87      475.91      6.08 o
   7   3   4      179.21      155.69      2.50 o
   8   3   4        7.40       10.87      0.58 o
   9   3   4        0.64        1.19      0.45 o
  -7   4   4       14.98       13.34      1.83 o
  -6   4   4        0.02       -0.38      0.59 o
  -5   4   4        6.44        6.68      0.61 o
  -4   4   4       13.02       18.83      0.59 o
  -3   4   4       58.21       59.60      0.93 o
  -2   4   4      237.62      237.34      2.26 o
  -1   4   4      146.05      175.34      1.78 o
   0   4   4       14.98       10.79      0.32 o
   1   4   4      424.98      432.05      5.07 o
   2   4   4      360.97      388.17      3.73 o
   3   4   4      797.76      830.85      9.36 o
   4   4   4       53.39       45.28      1.31 o
   5   4   4       18.93       19.67      0.70 o
   6   4   4       48.49       45.41      1.59 o
   7   4   4       26.53       32.37      1.11 o
   8   4   4        1.06        1.60      0.47 o
   9   4   4        5.86        6.07      0.62 o
  -7   5   4       44.38       56.24      2.32 o
  -6   5   4       42.43       42.33      1.65 o
  -5   5   4       18.55       17.66      0.93 o
  -4   5   4        3.52        4.01      0.57 o
  -3   5   4        1.18        0.62      0.30 o
  -2   5   4      114.58      135.44      1.61 o
  -1   5   4      134.30      135.68      1.51 o
   0   5   4      270.62      267.06      2.59 o
   1   5   4        7.87        5.12      0.30 o
   2   5   4       50.91       69.05      0.97 o
   3   5   4       41.82       50.81      0.86 o
   4   5   4     1031.55     1023.02     11.52 o
   5   5   4      205.78      193.10      2.56 o
   6   5   4      511.37      497.75      7.28 o
   7   5   4       86.60       83.34      1.99 o
   8   5   4        2.32        2.15      0.58 o
   9   5   4        9.94        8.86      1.49 o
  -6   6   4        2.81        2.30      0.90 o
  -5   6   4        0.12       -0.29      0.55 o
  -4   6   4        8.03        6.70      0.72 o
  -3   6   4      250.81      249.89      3.41 o
  -2   6   4       75.80       68.98      1.07 o
  -1   6   4        1.71        5.41      0.47 o
   0   6   4       58.16       51.89      0.82 o
   1   6   4      111.29      120.08      1.55 o
   2   6   4      618.96      613.25      6.70 o
   3   6   4        0.01       -0.30      0.26 o
   4   6   4       24.56       20.61      0.57 o
   5   6   4       55.61       64.66      1.26 o
   6   6   4      144.92      152.00      3.20 o
   7   6   4       30.25       26.14      1.19 o
   8   6   4       23.31       30.58      1.31 o
   9   6   4       17.22       20.67      1.11 o
  -5   7   4       14.25       10.67      0.91 o
  -4   7   4        1.73        0.18      0.52 o
  -3   7   4       41.90       28.47      0.98 o
  -2   7   4       48.30       45.68      1.14 o
  -1   7   4        1.30        1.12      0.38 o
   0   7   4       59.19       55.80      1.19 o
   1   7   4        0.50        1.11      0.33 o
   2   7   4       12.60       16.87      0.56 o
   3   7   4       37.52       39.61      0.97 o
   4   7   4       59.52       66.29      1.22 o
   5   7   4      635.04      616.26      8.04 o
   6   7   4       22.54       20.40      1.12 o
   7   7   4        0.14        0.62      0.61 o
   8   7   4      125.97      119.51      2.90 o
  -4   8   4        5.44        6.84      1.02 o
  -3   8   4        3.71        3.76      0.74 o
  -2   8   4        5.56        6.08      0.70 o
  -1   8   4        0.13        0.05      0.44 o
   0   8   4        7.18        7.77      0.76 o
   1   8   4       31.07       28.92      0.91 o
   2   8   4       97.03       95.57      1.67 o
   3   8   4       45.08       40.58      1.17 o
   4   8   4       37.63       34.83      1.07 o
   5   8   4        7.43        6.47      0.71 o
   6   8   4        1.36        3.80      0.91 o
   7   8   4       82.69       74.09      2.24 o
   8   8   4       15.62       14.01      1.98 o
  -3   9   4        1.78        3.01      0.93 o
  -2   9   4        0.02        0.39      0.84 o
  -1   9   4       34.55       26.05      1.11 o
   0   9   4        6.95        3.68      0.70 o
   1   9   4       46.95       45.61      1.49 o
   2   9   4       15.98       13.82      0.87 o
   3   9   4        0.31        1.23      0.53 o
   4   9   4       12.34        8.76      0.77 o
   5   9   4       20.69       21.58      0.84 o
   6   9   4        1.68        2.21      0.81 o
   7   9   4        0.52        0.94      0.75 o
  -2  10   4       97.69      108.20      3.17 o
  -1  10   4        0.05        0.13      0.71 o
   0  10   4       20.93       20.34      1.34 o
   1  10   4        5.35        4.09      0.76 o
   2  10   4        0.00        0.59      0.81 o
   3  10   4       56.31       58.33      2.18 o
   4  10   4        2.59       -0.07      0.72 o
   5  10   4        0.26        0.06      0.56 o
   6  10   4       11.21       10.41      1.10 o
   1  11   4        0.29        0.95      1.23 o
   2  11   4        3.24        5.06      1.00 o
   3  11   4       15.34       13.52      1.30 o
   4  11   4       15.68       20.78      1.54 o
  -5 -10   5       21.77       24.69      1.60 o
  -4 -10   5        2.48        1.91      0.75 o
  -3 -10   5       47.20       51.16      2.49 o
  -2 -10   5        0.16       -0.07      0.78 o
  -1 -10   5        0.05        1.23      0.76 o
   0 -10   5       53.27       67.43      2.88 o
   1 -10   5        0.55        0.71      0.84 o
  -7  -9   5       23.43       24.71      0.91 o
  -6  -9   5       37.09       30.63      1.56 o
  -5  -9   5        9.33        9.25      0.76 o
  -4  -9   5       48.28       51.73      1.67 o
  -3  -9   5        3.45        1.68      0.67 o
  -2  -9   5       50.50       55.96      1.71 o
  -1  -9   5       41.09       47.73      1.57 o
   0  -9   5        0.36       -0.17      0.66 o
   1  -9   5        4.10        6.62      0.88 o
   2  -9   5        0.01       -0.97      0.64 o
   3  -9   5        1.63        0.87      0.76 o
  -8  -8   5       19.82       20.52      1.39 o
  -7  -8   5        0.00        0.46      0.54 o
  -6  -8   5       27.38       24.74      0.85 o
  -5  -8   5       87.20       79.71      1.61 o
  -4  -8   5       26.39       28.18      1.04 o
  -3  -8   5       26.67       24.14      1.11 o
  -2  -8   5       90.34       86.02      2.06 o
  -1  -8   5      367.67      362.23      5.77 o
   0  -8   5       55.94       55.49      1.60 o
   1  -8   5        2.20        4.21      1.80 o
   2  -8   5       53.80       50.07      1.78 o
   3  -8   5        0.34       -0.13      0.61 o
   4  -8   5       71.21       79.36      2.48 o
  -8  -7   5        2.08        3.49      0.84 o
  -7  -7   5        0.00       -0.29      0.63 o
  -6  -7   5       12.37        9.82      0.54 o
  -5  -7   5       24.05       24.11      0.84 o
  -4  -7   5       76.30       89.11      1.61 o
  -3  -7   5        0.73        0.75      0.43 o
  -2  -7   5      182.46      181.76      2.94 o
  -1  -7   5      528.81      501.83      7.36 o
   0  -7   5       26.17       19.87      0.84 o
   1  -7   5       52.19       51.81      1.75 o
   2  -7   5        3.36        3.75      0.69 o
   3  -7   5      202.72      189.29      3.62 o
   4  -7   5       31.17       33.26      1.54 o
   5  -7   5        6.48       10.47      0.92 o
  -9  -6   5        0.28        0.53      0.73 o
  -8  -6   5        1.93        1.20      0.71 o
  -7  -6   5       18.52       17.11      1.09 o
  -6  -6   5       10.51       13.44      0.54 o
  -5  -6   5       18.48       21.82      0.67 o
  -4  -6   5       33.78       35.77      0.94 o
  -3  -6   5      158.82      141.48      2.35 o
  -2  -6   5      334.68      306.60      4.29 o
  -1  -6   5       39.27       31.29      0.82 o
   0  -6   5        4.89        5.66      0.51 o
   1  -6   5       93.67       96.07      1.72 o
   2  -6   5        4.06        2.15      0.30 o
   3  -6   5        4.59        5.84      0.57 o
   4  -6   5       91.15       80.86      2.11 o
   5  -6   5        1.13        1.23      0.49 o
   6  -6   5        7.06        5.56      0.79 o
  -9  -5   5        0.50        0.55      0.72 o
  -8  -5   5       20.08       19.39      1.18 o
  -7  -5   5       18.65       20.88      1.17 o
  -6  -5   5      153.94      157.27      2.59 o
  -5  -5   5        0.75        0.52      0.31 o
  -4  -5   5       33.31       37.78      0.90 o
  -3  -5   5       19.98       26.59      0.83 o
  -2  -5   5      387.26      378.89      4.61 o
  -1  -5   5        4.89        3.79      0.31 o
   0  -5   5        0.04       -0.30      0.20 o
   1  -5   5      165.28      176.56      2.08 o
   2  -5   5       43.84       46.58      0.81 o
   3  -5   5      199.03      205.29      2.88 o
   4  -5   5       40.71       42.48      1.30 o
   5  -5   5       11.49       14.36      1.03 o
   6  -5   5        2.07        3.43      0.55 o
   7  -5   5       16.78       20.15      0.98 o
  -9  -4   5        0.01       -0.03      0.70 o
  -8  -4   5      479.80      500.39      8.74 o
  -7  -4   5        8.45        9.53      0.87 o
  -6  -4   5       50.31       58.05      1.30 o
  -5  -4   5        2.93        3.58      0.32 o
  -4  -4   5      227.01      260.72      3.28 o
  -3  -4   5      322.31      312.69      4.25 o
  -2  -4   5       19.70       25.11      0.67 o
  -1  -4   5        6.27        9.95      0.54 o
   0  -4   5       60.88       63.30      0.92 o
   1  -4   5      807.61      850.38      8.48 o
   2  -4   5       70.21       55.83      0.73 o
   3  -4   5       34.54       35.37      0.64 o
   4  -4   5     1048.68     1029.53     11.24 o
   5  -4   5      142.59      140.15      2.38 o
   6  -4   5       41.62       34.04      1.70 o
   7  -4   5       99.40      102.05      2.41 o
  -9  -3   5        1.89        2.86      0.83 o
  -8  -3   5        2.34        0.83      0.78 o
  -7  -3   5        3.27        2.13      0.71 o
  -6  -3   5        9.25        8.40      0.51 o
  -5  -3   5       90.14       92.67      1.20 o
  -4  -3   5       29.71       37.78      0.81 o
  -3  -3   5     1353.31     1314.33     14.53 o
  -2  -3   5      618.39      557.54      6.44 o
  -1  -3   5      141.68      141.99      1.91 o
   0  -3   5      231.57      237.04      2.41 o
   1  -3   5     1278.35     1422.43     13.14 o
   2  -3   5      171.05      168.46      1.71 o
   3  -3   5       40.33       43.70      0.66 o
   4  -3   5        2.15        1.77      0.28 o
   5  -3   5      276.70      270.63      3.76 o
   6  -3   5      250.68      255.84      5.01 o
   7  -3   5        7.39        7.30      0.41 o
   8  -3   5       25.37       25.54      1.20 o
  -9  -2   5       30.75       29.96      1.38 o
  -8  -2   5        0.04       -1.00      0.67 o
  -7  -2   5       31.58       27.70      1.22 o
  -6  -2   5       30.80       32.40      0.84 o
  -5  -2   5      325.91      329.01      6.33 o
  -4  -2   5      150.77      166.53      2.05 o
  -3  -2   5      227.31      242.81      2.79 o
  -2  -2   5        7.12        3.85      0.30 o
  -1  -2   5       18.96       15.17      0.54 o
   0  -2   5       78.84       96.63      1.15 o
   1  -2   5        9.75        9.49      0.25 o
   2  -2   5       99.69      114.89      1.12 o
   3  -2   5      114.89      117.04      1.26 o
   4  -2   5      409.01      392.58      4.26 o
   5  -2   5       30.10       23.55      0.64 o
   6  -2   5        0.99       -0.20      0.61 o
   7  -2   5       45.64       43.91      3.90 o
   8  -2   5       90.70       94.07      3.26 o
  -9  -1   5        0.75       -0.66      0.65 o
  -8  -1   5      118.68      112.08      2.36 o
  -7  -1   5        2.44        3.54      1.63 o
  -6  -1   5       91.15       85.99      1.44 o
  -5  -1   5        6.20        4.95      0.39 o
  -4  -1   5      344.58      365.55      4.07 o
  -3  -1   5        1.14        0.00      0.19 o
  -2  -1   5      306.04      299.07      3.08 o
  -1  -1   5       94.79      110.28      1.29 o
   0  -1   5       82.77       98.42      1.22 o
   1  -1   5      112.36      105.27      1.00 o
   2  -1   5      417.19      380.17      3.24 o
   3  -1   5      401.32      502.19      4.73 o
   4  -1   5        0.26        0.78      0.16 o
   5  -1   5       46.11       55.10      1.32 o
   6  -1   5        3.21        2.05      0.74 o
   7  -1   5       91.64       93.16      2.98 o
   8  -1   5        0.00        0.73      0.76 o
  -9   0   5        0.24       -0.92      0.61 o
  -8   0   5        0.07       -0.41      0.60 o
  -7   0   5       62.90       60.40      1.55 o
  -6   0   5      244.43      247.58      4.04 o
  -5   0   5       60.79       58.72      1.02 o
  -4   0   5       64.92       53.07      0.91 o
  -3   0   5     1064.64     1016.23      9.74 o
  -2   0   5     1242.46     1218.83     10.94 o
  -1   0   5     7251.95     7402.95     59.88 o
   0   0   5      609.58      654.86      5.44 o
   1   0   5      200.59      208.76      2.02 o
   2   0   5      591.92      594.23      5.25 o
   3   0   5      357.90      360.06      3.83 o
   4   0   5       91.23       89.08      1.18 o
   5   0   5       65.61       66.92      1.04 o
   6   0   5       58.34       51.89      1.84 o
   7   0   5       15.33       14.77      1.11 o
   8   0   5       74.60       80.64      4.01 o
   9   0   5       11.11       14.05      2.00 o
  -9   1   5        5.89        5.19      0.79 o
  -8   1   5       11.01        7.63      0.85 o
  -7   1   5       84.37       86.96      1.74 o
  -6   1   5      148.21      136.28      2.25 o
  -5   1   5      108.04      102.23      1.38 o
  -4   1   5        5.06        2.74      0.27 o
  -3   1   5      485.65      515.20      4.60 o
  -2   1   5     1117.52     1197.10     10.28 o
  -1   1   5      344.02      345.26      2.75 o
   0   1   5       11.55        6.31      0.18 o
   1   1   5      142.08      149.48      1.43 o
   2   1   5      122.39      125.80      1.37 o
   3   1   5     6235.97     6592.44     67.30 o
   4   1   5       16.35       19.30      0.39 o
   5   1   5       15.33       16.79      0.42 o
   6   1   5      292.85      269.87      3.92 o
   7   1   5        1.52        0.77      0.26 o
   8   1   5        9.14       11.97      0.64 o
   9   1   5        0.70       -1.45      1.13 o
  -8   2   5       11.08       14.26      0.97 o
  -7   2   5        0.21       -0.41      0.52 o
  -6   2   5      138.14      132.72      3.11 o
  -5   2   5       56.37       55.86      1.03 o
  -4   2   5       17.34       19.22      0.58 o
  -3   2   5       49.48       44.50      0.74 o
  -2   2   5       66.76       72.47      0.85 o
  -1   2   5       22.71       30.91      0.47 o
   0   2   5     1775.70     1682.61     14.49 o
   1   2   5       76.63       58.01      0.68 o
   2   2   5       92.51       74.73      0.97 o
   3   2   5       10.49        7.05      0.32 o
   4   2   5        3.25        0.54      0.16 o
   5   2   5       17.83       18.40      0.44 o
   6   2   5      181.26      182.78      2.47 o
   7   2   5       58.87       62.59      1.05 o
   8   2   5        0.05        0.36      0.27 o
   9   2   5       12.97       16.91      0.63 o
  -8   3   5        6.02        6.17      1.27 o
  -7   3   5        4.25        4.74      0.79 o
  -6   3   5        6.41        4.29      0.74 o
  -5   3   5        1.84        2.80      0.39 o
  -4   3   5        0.72        0.63      0.28 o
  -3   3   5        1.58        1.94      0.25 o
  -2   3   5      128.87      142.82      1.40 o
  -1   3   5       11.28        6.10      0.26 o
   0   3   5     1780.97     1800.55     15.39 o
   1   3   5        4.89        4.92      0.23 o
   2   3   5      230.00      215.37      2.14 o
   3   3   5        1.33        1.16      0.24 o
   4   3   5        6.17        4.91      0.34 o
   5   3   5      252.07      250.32      3.74 o
   6   3   5       46.14       50.58      0.94 o
   7   3   5      276.55      248.31      3.36 o
   8   3   5        6.88        5.22      0.48 o
   9   3   5       53.67       52.52      1.34 o
  -7   4   5        7.69        9.50      1.11 o
  -6   4   5       34.38       36.69      1.48 o
  -5   4   5        8.49        9.03      0.70 o
  -4   4   5       95.42       96.88      1.93 o
  -3   4   5       24.92       28.92      0.62 o
  -2   4   5      116.87      106.45      1.19 o
  -1   4   5        9.09       12.49      0.41 o
   0   4   5      132.66      142.77      1.51 o
   1   4   5      109.59       87.77      1.23 o
   2   4   5        1.31        1.62      0.26 o
   3   4   5      331.57      337.55      4.56 o
   4   4   5        3.22        4.35      0.35 o
   5   4   5      144.62      137.27      2.01 o
   6   4   5      373.91      368.09      5.44 o
   7   4   5       75.78       71.94      1.72 o
   8   4   5       15.98       18.32      0.89 o
   9   4   5       37.81       42.23      1.31 o
  -7   5   5       55.16       63.79      2.53 o
  -6   5   5        0.11        0.41      0.66 o
  -5   5   5        4.02        3.38      0.70 o
  -4   5   5      106.75      115.56      2.10 o
  -3   5   5       78.92       71.18      1.16 o
  -2   5   5       12.21        9.52      0.38 o
  -1   5   5      142.64      122.08      1.41 o
   0   5   5       48.62       55.78      0.90 o
   1   5   5      159.98      167.57      2.09 o
   2   5   5        1.78        0.77      0.22 o
   3   5   5        0.02        0.08      0.23 o
   4   5   5        8.09       11.93      0.84 o
   5   5   5        2.68        1.52      0.33 o
   6   5   5        6.74        4.90      0.87 o
   7   5   5       10.27       13.03      0.80 o
   8   5   5       15.73       16.81      0.91 o
   9   5   5       40.15       38.99      1.37 o
  -6   6   5        0.27        0.21      1.05 o
  -5   6   5        0.01       -0.35      0.57 o
  -4   6   5        1.67        1.20      0.62 o
  -3   6   5       80.95       81.97      1.56 o
  -2   6   5       18.81       14.02      0.53 o
  -1   6   5       37.25       39.34      0.75 o
   0   6   5      164.51      157.82      1.96 o
   1   6   5      223.70      216.70      2.49 o
   2   6   5       48.89       40.44      0.84 o
   3   6   5      258.78      281.64      3.29 o
   4   6   5       27.47       25.82      0.86 o
   5   6   5      188.01      164.61      2.58 o
   6   6   5       95.57       88.49      2.19 o
   7   6   5        8.43        8.32      0.78 o
   8   6   5        5.43        6.93      0.77 o
   9   6   5        9.63        6.98      0.82 o
  -5   7   5        0.12        0.65      0.80 o
  -4   7   5       42.32       33.63      1.37 o
  -3   7   5        4.33        3.44      0.56 o
  -2   7   5        0.19        0.01      0.40 o
  -1   7   5        1.47        5.65      0.52 o
   0   7   5      131.66      141.83      2.02 o
   1   7   5        6.25        4.58      0.40 o
   2   7   5       59.10       54.57      0.97 o
   3   7   5        1.17        1.16      0.37 o
   4   7   5        3.64        5.77      0.46 o
   5   7   5      429.34      419.62      7.46 o
   6   7   5      370.14      362.65      6.68 o
   7   7   5        5.61        3.83      0.72 o
   8   7   5       13.61       10.35      0.91 o
  -4   8   5       10.63       10.72      1.63 o
  -3   8   5        2.98        5.42      0.82 o
  -2   8   5       34.79       38.77      1.80 o
  -1   8   5       32.34       26.86      1.10 o
   0   8   5        9.93       11.67      0.81 o
   1   8   5      100.66      102.43      1.78 o
   2   8   5        0.04        0.37      0.35 o
   3   8   5        7.28        8.74      0.63 o
   4   8   5      149.14      141.93      2.39 o
   5   8   5       93.33       91.22      2.48 o
   6   8   5       11.80       12.98      1.26 o
   7   8   5        0.81        1.02      0.72 o
   8   8   5        5.89        5.87      1.16 o
  -3   9   5       19.70       14.65      1.48 o
  -2   9   5      112.09      131.48      2.90 o
  -1   9   5        0.94       -0.45      0.58 o
   0   9   5       60.39       60.73      2.11 o
   1   9   5       15.10       18.45      1.00 o
   2   9   5        5.75        5.27      0.60 o
   3   9   5        7.06        6.53      0.68 o
   4   9   5       45.18       46.50      1.29 o
   5   9   5       12.31       10.59      1.19 o
   6   9   5        0.01       -0.40      0.88 o
   7   9   5        2.10        0.53      1.26 o
  -1  10   5       47.74       48.62      1.74 o
   0  10   5       40.53       41.68      1.80 o
   1  10   5        4.44        3.65      0.76 o
   2  10   5       33.53       38.94      1.49 o
   3  10   5        4.22        3.94      0.73 o
   4  10   5        0.19        0.66      0.71 o
   5  10   5       24.76       30.00      1.26 o
   6  10   5        2.28        1.16      0.82 o
   2  11   5        4.82        3.02      0.98 o
   3  11   5        0.12        0.52      1.11 o
  -5 -10   6        2.87        2.09      0.81 o
  -4 -10   6       61.58       67.46      2.07 o
  -3 -10   6       45.62       55.49      1.84 o
  -2 -10   6        4.48        3.40      0.90 o
  -1 -10   6       31.49       29.76      1.94 o
   0 -10   6       16.50       11.78      1.47 o
  -6  -9   6        4.47        6.09      0.66 o
  -5  -9   6        2.35        2.47      0.72 o
  -4  -9   6        0.02       -0.87      0.58 o
  -3  -9   6       30.16       29.95      1.33 o
  -2  -9   6       59.98       55.80      2.55 o
  -1  -9   6       11.58       11.13      1.06 o
   0  -9   6       33.64       34.43      1.99 o
   1  -9   6        6.09        5.40      0.89 o
   2  -9   6        1.28        0.76      0.75 o
  -7  -8   6       26.02       28.29      1.18 o
  -6  -8   6       28.51       24.45      0.94 o
  -5  -8   6       63.80       70.57      1.65 o
  -4  -8   6        0.42        2.26      0.65 o
  -3  -8   6      185.04      189.71      4.14 o
  -2  -8   6      141.18      143.87      3.49 o
  -1  -8   6        0.25       -0.90      0.60 o
   0  -8   6       52.63       53.21      1.80 o
   1  -8   6        0.37        1.15      0.63 o
   2  -8   6       16.09       17.14      1.12 o
   3  -8   6       64.05       60.39      3.11 o
   4  -8   6        0.81        0.30      0.62 o
  -8  -7   6        2.62        1.91      0.81 o
  -7  -7   6        1.06        0.54      0.71 o
  -6  -7   6      244.86      249.78      3.12 o
  -5  -7   6        8.06        5.70      0.50 o
  -4  -7   6       45.44       38.16      1.18 o
  -3  -7   6        4.89        5.75      0.57 o
  -2  -7   6       72.00       72.49      1.65 o
  -1  -7   6     1071.14     1071.48     13.68 o
   0  -7   6       28.13       22.29      0.91 o
   1  -7   6        7.33        6.41      0.61 o
   2  -7   6       16.70       17.27      1.04 o
   3  -7   6       15.35       11.72      0.84 o
   4  -7   6       62.47       62.65      1.56 o
   5  -7   6        0.33        0.58      0.65 o
  -8  -6   6       16.91       17.08      1.19 o
  -7  -6   6        4.51        3.93      0.68 o
  -6  -6   6      159.11      154.93      2.09 o
  -5  -6   6        0.37       -0.02      0.35 o
  -4  -6   6       40.02       36.03      1.35 o
  -3  -6   6       17.25       18.30      0.78 o
  -2  -6   6      123.52      118.28      2.37 o
  -1  -6   6      185.64      187.43      2.44 o
   0  -6   6      129.14      129.59      1.98 o
   1  -6   6       12.62       11.03      0.50 o
   2  -6   6       88.16       85.68      2.22 o
   3  -6   6      176.67      160.33      2.49 o
   4  -6   6        2.06        2.36      0.44 o
   5  -6   6       10.76       12.50      0.73 o
   6  -6   6        3.90        6.28      0.70 o
  -9  -5   6        0.52       -0.19      0.72 o
  -8  -5   6       29.97       31.80      2.40 o
  -7  -5   6       92.41       96.15      3.60 o
  -6  -5   6        0.52       -0.09      0.31 o
  -5  -5   6       34.73       33.31      0.80 o
  -4  -5   6      100.06       94.04      1.57 o
  -3  -5   6        3.08        4.77      0.47 o
  -2  -5   6      549.80      569.26      6.71 o
  -1  -5   6       93.51       90.81      1.29 o
   0  -5   6       36.09       39.31      0.76 o
   1  -5   6       62.77       45.31      1.00 o
   2  -5   6       14.91        9.09      0.37 o
   3  -5   6      100.86      104.97      1.58 o
   4  -5   6       80.74       77.37      1.32 o
   5  -5   6        0.01       -0.32      0.34 o
   6  -5   6       36.37       37.88      1.04 o
  -9  -4   6        4.30        6.17      0.89 o
  -8  -4   6      156.01      161.08      6.29 o
  -7  -4   6        3.96        2.53      0.72 o
  -6  -4   6        5.29        3.43      0.51 o
  -5  -4   6       29.97       23.62      0.65 o
  -4  -4   6      138.69      119.06      1.79 o
  -3  -4   6       81.15       75.65      1.44 o
  -2  -4   6       42.45       46.53      0.95 o
  -1  -4   6      658.05      623.19      7.21 o
   0  -4   6       20.87       19.11      0.51 o
   1  -4   6      170.91      198.35      2.38 o
   2  -4   6       70.22       57.09      0.85 o
   3  -4   6        0.04        0.12      0.21 o
   4  -4   6        0.34        0.25      0.31 o
   5  -4   6        4.62        5.68      0.51 o
   6  -4   6       31.65       28.72      0.84 o
   7  -4   6       22.59       26.70      0.84 o
  -9  -3   6      100.32      105.81      2.75 o
  -8  -3   6       23.87       21.68      1.28 o
  -7  -3   6       21.15       20.40      1.12 o
  -6  -3   6       50.41       52.62      1.23 o
  -5  -3   6        5.90        6.97      0.48 o
  -4  -3   6     1120.46     1210.21     13.49 o
  -3  -3   6      335.63      350.84      4.23 o
  -2  -3   6      235.95      228.04      2.90 o
  -1  -3   6      168.15      165.08      2.41 o
   0  -3   6     1655.06     1878.54     18.14 o
   1  -3   6      467.30      486.99      4.69 o
   2  -3   6       43.18       23.21      0.49 o
   3  -3   6      202.46      214.40      2.15 o
   4  -3   6      607.00      604.13      6.14 o
   5  -3   6      708.68      704.76      8.23 o
   6  -3   6       15.17       15.26      0.97 o
   7  -3   6        9.49       10.15      0.47 o
  -9  -2   6        7.42        8.01      0.95 o
  -8  -2   6      321.36      347.01      6.35 o
  -7  -2   6       46.59       45.90      1.83 o
  -6  -2   6       29.72       30.31      0.93 o
  -5  -2   6        3.78        5.55      0.32 o
  -4  -2   6      117.39      111.85      1.64 o
  -3  -2   6      246.52      294.49      3.59 o
  -2  -2   6        0.61       -0.29      0.19 o
  -1  -2   6        5.62        0.06      0.18 o
   0  -2   6      235.03      176.49      2.08 o
   1  -2   6      218.38      310.57      3.05 o
   2  -2   6      547.75      624.22      5.90 o
   3  -2   6       53.48       45.56      0.64 o
   4  -2   6      807.19      828.63      8.16 o
   5  -2   6      362.61      352.95      3.88 o
   6  -2   6       81.42       79.61      1.33 o
   7  -2   6        6.29        7.89      1.60 o
   8  -2   6        0.06        0.38      0.98 o
  -9  -1   6        5.46        5.99      0.87 o
  -8  -1   6       24.74       21.45      1.09 o
  -7  -1   6        0.92        0.25      0.55 o
  -6  -1   6       36.35       34.41      1.15 o
  -5  -1   6       19.55       21.27      0.70 o
  -4  -1   6       47.08       45.91      0.87 o
  -3  -1   6        1.27       -0.17      0.23 o
  -2  -1   6      827.15      823.49      8.54 o
  -1  -1   6      417.01      346.54      3.56 o
   0  -1   6      105.80      106.16      1.34 o
   1  -1   6        0.37        0.61      0.14 o
   2  -1   6       35.66       31.01      0.49 o
   3  -1   6       98.87      142.92      1.56 o
   4  -1   6       97.65      103.24      1.27 o
   5  -1   6      652.70      701.34      8.05 o
   6  -1   6        5.06        4.39      0.77 o
   7  -1   6        8.78        8.45      1.69 o
   8  -1   6       24.23       26.07      1.62 o
  -9   0   6        0.45        0.73      0.73 o
  -8   0   6      176.96      186.71      3.46 o
  -7   0   6        8.71        7.43      0.70 o
  -6   0   6       40.16       44.63      1.03 o
  -5   0   6       49.86       49.04      0.96 o
  -4   0   6       15.94       20.59      0.47 o
  -3   0   6      529.18      580.39      5.18 o
  -2   0   6       90.18       83.40      1.02 o
  -1   0   6      110.07      146.43      1.99 o
   0   0   6        2.15        0.96      0.16 o
   1   0   6      153.33      180.04      1.92 o
   2   0   6        0.36        0.11      0.08 o
   3   0   6      253.79      293.31      2.81 o
   4   0   6      128.24      121.64      1.41 o
   5   0   6       79.18       77.69      1.10 o
   6   0   6        0.21       -0.65      0.43 o
   7   0   6       61.46       68.85      2.33 o
   8   0   6        0.98        3.25      1.20 o
   9   0   6        5.60        6.06      1.60 o
  -8   1   6       18.46       15.72      1.07 o
  -7   1   6        9.52        8.14      0.73 o
  -6   1   6      162.86      173.37      2.77 o
  -5   1   6      112.56      110.67      1.75 o
  -4   1   6        9.93       10.02      0.39 o
  -3   1   6        5.41        3.71      0.27 o
  -2   1   6     1597.02     1674.21     15.03 o
  -1   1   6     1465.48     1594.24     12.99 o
   0   1   6      888.98     1001.37      8.72 o
   1   1   6     1231.53     1279.31     11.00 o
   2   1   6      406.97      437.06      5.71 o
   3   1   6      334.58      366.18      3.68 o
   4   1   6        5.85        4.65      0.27 o
   5   1   6      369.37      404.06      4.02 o
   6   1   6        9.00       13.01      0.43 o
   7   1   6        2.06        1.71      0.25 o
   8   1   6       29.80       27.11      2.25 o
   9   1   6        0.96        2.03      1.23 o
  -8   2   6        7.03        4.58      0.78 o
  -7   2   6       10.71       10.11      0.80 o
  -6   2   6       27.58       26.14      1.10 o
  -5   2   6        4.98        4.31      0.38 o
  -4   2   6       36.43       38.55      0.80 o
  -3   2   6        0.13        1.61      0.31 o
  -2   2   6     6442.03     6345.36     56.60 o
  -1   2   6       17.85       11.04      0.30 o
   0   2   6      385.23      356.20      3.28 o
   1   2   6      627.48      649.08      6.01 o
   2   2   6     1152.96     1191.75     10.80 o
   3   2   6     1094.69     1144.96     14.17 o
   4   2   6        1.65        2.60      0.21 o
   5   2   6       53.54       65.68      1.22 o
   6   2   6        0.35        0.54      0.23 o
   7   2   6      121.43       90.58      1.39 o
   8   2   6       29.29       32.05      0.76 o
   9   2   6        0.14       -0.48      0.47 o
  -8   3   6        0.82        0.61      1.04 o
  -7   3   6        7.93        8.05      0.91 o
  -6   3   6        0.10       -0.88      0.58 o
  -5   3   6       91.27       86.55      2.01 o
  -4   3   6       74.05       71.73      1.23 o
  -3   3   6       26.90       27.69      0.69 o
  -2   3   6      171.50      168.22      1.63 o
  -1   3   6      777.96      767.74      6.21 o
   0   3   6        0.43        3.06      0.34 o
   1   3   6       85.43       88.96      0.97 o
   2   3   6      457.90      513.67      4.87 o
   3   3   6      392.92      412.90      5.08 o
   4   3   6      557.79      506.50      7.18 o
   5   3   6      158.22      170.46      4.34 o
   6   3   6      161.11      159.68      2.56 o
   7   3   6       25.77       27.90      0.82 o
   8   3   6       25.20       19.28      0.80 o
   9   3   6       68.51       71.32      1.72 o
  -7   4   6        0.56        0.36      0.81 o
  -6   4   6        8.36        9.59      0.93 o
  -5   4   6        3.65        1.21      0.66 o
  -4   4   6        6.51        4.15      0.46 o
  -3   4   6       24.83       22.61      0.68 o
  -2   4   6       17.13       17.25      0.46 o
  -1   4   6        0.33       -0.35      0.23 o
   0   4   6        0.63        0.38      0.22 o
   1   4   6       86.77       90.56      1.28 o
   2   4   6      487.40      508.13      5.11 o
   3   4   6       18.79       13.03      0.46 o
   4   4   6       22.91       21.77      0.69 o
   5   4   6      120.57      128.17      1.92 o
   6   4   6       11.38       16.27      0.72 o
   7   4   6       41.79       43.26      1.28 o
   8   4   6       41.84       40.05      1.24 o
   9   4   6        0.00       -0.27      0.47 o
  -7   5   6        0.09       -0.38      1.14 o
  -6   5   6        0.17       -0.68      0.78 o
  -5   5   6        1.20       -0.05      0.65 o
  -4   5   6        0.66        0.53      0.48 o
  -3   5   6      140.20      143.65      2.02 o
  -2   5   6       14.19       18.00      0.49 o
  -1   5   6       42.54       39.38      0.71 o
   0   5   6      600.54      580.73      5.56 o
   1   5   6       94.30       90.81      1.35 o
   2   5   6       56.32       59.22      0.91 o
   3   5   6      418.21      441.65      4.53 o
   4   5   6       18.01       20.84      0.75 o
   5   5   6       41.09       47.77      1.30 o
   6   5   6        4.19        3.18      0.75 o
   7   5   6       57.89       52.75      1.55 o
   8   5   6       93.84      100.05      2.32 o
   9   5   6       10.79       14.99      1.05 o
  -6   6   6        0.63       -0.60      0.83 o
  -5   6   6        6.23        4.13      0.76 o
  -4   6   6      231.72      230.93      4.15 o
  -3   6   6       31.73       36.27      1.03 o
  -2   6   6       14.22       12.51      0.71 o
  -1   6   6       97.97       88.13      1.19 o
   0   6   6       11.68       14.40      0.49 o
   1   6   6      125.22      135.92      1.90 o
   2   6   6       25.49       26.29      0.69 o
   3   6   6       33.96       36.46      0.81 o
   4   6   6      296.95      275.77      4.74 o
   5   6   6      740.57      717.92     11.91 o
   6   6   6       67.54       67.82      2.23 o
   7   6   6       96.38       93.42      2.34 o
   8   6   6        3.12        2.37      0.68 o
  -5   7   6        4.15        4.59      0.95 o
  -4   7   6        5.85        2.73      0.74 o
  -3   7   6        0.01        0.22      0.52 o
  -2   7   6        0.36        0.24      0.42 o
  -1   7   6       49.19       42.50      1.23 o
   0   7   6        1.65        5.45      0.51 o
   1   7   6       10.16       13.57      0.56 o
   2   7   6       15.67       14.78      0.57 o
   3   7   6        5.88        4.62      0.45 o
   4   7   6       93.35       86.77      1.57 o
   5   7   6       58.48       56.05      1.88 o
   6   7   6        9.15        9.66      0.90 o
   7   7   6        0.76       -0.82      0.65 o
   8   7   6       39.80       36.99      1.80 o
  -4   8   6        4.11        4.56      0.82 o
  -3   8   6        0.37       -0.50      0.64 o
  -2   8   6        3.53        2.66      0.87 o
  -1   8   6        0.23        0.95      0.50 o
   0   8   6       73.09       78.29      1.74 o
   1   8   6       38.67       40.79      1.05 o
   2   8   6        1.70        1.67      0.39 o
   3   8   6      166.23      174.75      2.84 o
   4   8   6       16.99       16.00      0.77 o
   5   8   6        0.13       -0.98      0.65 o
   6   8   6       33.37       35.81      1.59 o
   7   8   6        9.89        8.26      0.94 o
  -3   9   6        0.41        0.34      0.86 o
  -2   9   6        2.65        4.62      0.83 o
  -1   9   6       82.70       92.01      2.06 o
   0   9   6        3.62        4.31      0.94 o
   1   9   6       28.28       27.83      1.19 o
   2   9   6       11.84       16.20      0.83 o
   3   9   6        0.99        0.54      0.53 o
   4   9   6       22.91       18.18      0.99 o
   5   9   6        0.03       -1.00      0.66 o
   6   9   6       11.70       10.63      1.07 o
   7   9   6       11.26       13.03      1.14 o
  -1  10   6       22.36       19.98      1.23 o
   0  10   6        0.35        0.59      0.94 o
   1  10   6        0.43        0.52      0.66 o
   2  10   6       40.16       42.89      1.55 o
   3  10   6        0.77        0.77      0.75 o
   4  10   6        2.99        0.02      0.72 o
   5  10   6        3.75        3.07      0.56 o
  -4 -10   7       15.07       15.64      1.18 o
  -3 -10   7       31.52       36.15      1.84 o
  -2 -10   7        4.42        3.72      0.89 o
  -1 -10   7       22.83       28.85      2.01 o
  -6  -9   7        5.72        7.05      0.70 o
  -5  -9   7       32.66       31.08      1.41 o
  -4  -9   7        0.16       -0.52      0.70 o
  -3  -9   7       54.37       59.50      1.85 o
  -2  -9   7        7.99        6.60      0.81 o
  -1  -9   7       15.56       19.00      1.27 o
   0  -9   7       85.20       86.17      3.17 o
   1  -9   7        5.97        9.44      1.90 o
   2  -9   7       15.51       17.57      1.26 o
  -7  -8   7       28.24       27.41      1.07 o
  -6  -8   7        7.03        4.82      0.74 o
  -5  -8   7        3.44        3.04      0.54 o
  -4  -8   7       10.57       11.29      1.60 o
  -3  -8   7        1.23        2.47      0.71 o
  -2  -8   7       72.66       76.02      2.50 o
  -1  -8   7      124.69      128.71      2.70 o
   0  -8   7        0.52        1.23      0.62 o
   1  -8   7       43.25       39.41      1.61 o
   2  -8   7        9.81       12.24      1.26 o
   3  -8   7       35.27       34.24      1.59 o
  -8  -7   7       19.95       21.43      1.39 o
  -7  -7   7        0.61        0.28      0.40 o
  -6  -7   7        6.26        6.53      0.57 o
  -5  -7   7        0.16       -0.60      0.41 o
  -4  -7   7        0.15        0.29      0.57 o
  -3  -7   7        8.31        7.69      0.78 o
  -2  -7   7       92.72       95.81      1.98 o
  -1  -7   7      204.18      209.25      4.84 o
   0  -7   7       36.47       32.79      1.06 o
   1  -7   7        0.16       -0.05      0.47 o
   2  -7   7        0.48        0.44      0.59 o
   3  -7   7       85.99       80.85      2.30 o
   4  -7   7       13.00       12.96      0.87 o
  -8  -6   7       14.81       16.85      1.21 o
  -7  -6   7        0.49        1.30      0.64 o
  -6  -6   7       80.95       80.55      1.39 o
  -5  -6   7        2.34        1.92      0.41 o
  -4  -6   7      169.46      157.79      2.65 o
  -3  -6   7        3.19        2.13      0.47 o
  -2  -6   7      294.41      313.51      5.02 o
  -1  -6   7        6.43        4.64      0.57 o
   0  -6   7        6.48        4.41      0.46 o
   1  -6   7      117.27      109.98      1.64 o
   2  -6   7       25.51       18.56      0.77 o
   3  -6   7      118.97       96.76      1.70 o
   4  -6   7        5.57        6.28      0.64 o
   5  -6   7       25.34       31.08      1.09 o
  -8  -5   7       29.42       29.14      1.48 o
  -7  -5   7       14.64       16.47      0.96 o
  -6  -5   7       71.32       71.55      1.22 o
  -5  -5   7       79.56       72.80      1.42 o
  -4  -5   7      132.47      137.69      2.20 o
  -3  -5   7      100.40      103.25      1.89 o
  -2  -5   7      287.79      283.80      6.72 o
  -1  -5   7      131.77      136.15      1.86 o
   0  -5   7       40.66       32.98      0.82 o
   1  -5   7        6.35        7.84      0.39 o
   2  -5   7       72.73       77.14      1.14 o
   3  -5   7        6.67        5.24      0.43 o
   4  -5   7        7.50        8.40      0.51 o
   5  -5   7       41.53       40.00      1.00 o
   6  -5   7        0.03        0.06      0.47 o
  -9  -4   7       40.15       42.13      1.79 o
  -8  -4   7        0.13        1.20      0.78 o
  -7  -4   7        5.23        2.97      0.76 o
  -6  -4   7       15.71       12.06      0.49 o
  -5  -4   7       28.59       27.63      0.82 o
  -4  -4   7      230.66      234.67      3.28 o
  -3  -4   7        6.97        9.12      0.48 o
  -2  -4   7       38.72       43.35      0.95 o
  -1  -4   7       41.21       37.61      0.85 o
   0  -4   7      734.70      815.93      7.73 o
   1  -4   7       86.25       75.31      1.03 o
   2  -4   7       53.53       49.09      0.81 o
   3  -4   7      333.90      329.78      3.80 o
   4  -4   7       16.64       15.00      0.78 o
   5  -4   7      102.09       98.76      1.73 o
   6  -4   7       42.56       44.38      1.46 o
   7  -4   7        0.16        0.75      0.42 o
  -9  -3   7        7.78       12.82      1.14 o
  -8  -3   7       40.51       39.95      1.82 o
  -7  -3   7       65.49       73.64      2.09 o
  -6  -3   7        4.71        3.14      0.51 o
  -5  -3   7       87.53       84.09      1.42 o
  -4  -3   7       57.37       56.17      1.11 o
  -3  -3   7        2.95        1.70      0.33 o
  -2  -3   7       10.23        6.46      0.39 o
  -1  -3   7      839.99      824.90      9.38 o
   0  -3   7      347.90      360.43      3.77 o
   1  -3   7        2.11        3.37      0.27 o
   2  -3   7      107.98       94.71      1.45 o
   3  -3   7      121.18      115.64      1.37 o
   4  -3   7      506.51      503.76      5.99 o
   5  -3   7        1.67        2.37      0.49 o
   6  -3   7       30.80       34.03      0.84 o
   7  -3   7        0.42        0.58      0.31 o
  -9  -2   7        8.72        9.05      1.03 o
  -8  -2   7        0.86        0.38      0.79 o
  -7  -2   7      140.62      150.55      3.98 o
  -6  -2   7       80.21       85.28      2.00 o
  -5  -2   7       49.09       52.38      1.04 o
  -4  -2   7       77.74       74.95      1.50 o
  -3  -2   7      401.17      393.91      4.71 o
  -2  -2   7      320.39      289.87      3.28 o
  -1  -2   7       38.56       40.64      0.91 o
   0  -2   7     1207.81     1273.83     13.18 o
   1  -2   7       18.82       30.61      0.52 o
   2  -2   7        1.63        1.24      0.17 o
   3  -2   7      317.41      325.31      3.41 o
   4  -2   7      181.46      176.55      2.06 o
   5  -2   7       35.55       32.44      0.65 o
   6  -2   7       30.95       29.12      0.57 o
   7  -2   7        6.37        6.65      0.56 o
   8  -2   7       91.90      111.04      5.12 o
  -9  -1   7        0.04        0.01      0.86 o
  -8  -1   7       44.80       48.88      1.61 o
  -7  -1   7       13.41       13.41      1.16 o
  -6  -1   7        1.74        2.94      0.49 o
  -5  -1   7       60.92       57.01      0.97 o
  -4  -1   7      347.14      364.04      4.41 o
  -3  -1   7        6.03        2.58      0.32 o
  -2  -1   7      108.14      130.87      1.57 o
  -1  -1   7      405.38      439.20      6.08 o
   0  -1   7      405.20      395.77      4.31 o
   1  -1   7       72.64       83.43      1.05 o
   2  -1   7       25.10       23.69      0.53 o
   3  -1   7      265.15      238.05      2.36 o
   4  -1   7       42.03       40.58      0.74 o
   5  -1   7      951.73      949.82      9.31 o
   6  -1   7      194.94      191.85      2.69 o
   7  -1   7        0.13        0.62      0.94 o
  -8   0   7       18.07       14.30      1.12 o
  -7   0   7       10.69       11.67      0.84 o
  -6   0   7       26.37       25.07      0.92 o
  -5   0   7      102.53      105.90      1.59 o
  -4   0   7       42.74       45.86      0.77 o
  -3   0   7      100.37       99.62      1.24 o
  -2   0   7       35.50       34.74      0.63 o
  -1   0   7       87.17       74.30      1.03 o
   0   0   7     1390.09     1455.49     12.52 o
   1   0   7      769.92      730.67      7.15 o
   2   0   7       27.74       22.03      0.43 o
   3   0   7        0.35        0.90      0.15 o
   4   0   7      912.38      890.85      9.26 o
   5   0   7      132.34      144.52      1.73 o
   6   0   7       33.69       32.80      0.72 o
   7   0   7       61.42       54.27      2.02 o
   8   0   7        1.67        1.56      1.05 o
  -8   1   7        1.60       -0.32      0.70 o
  -7   1   7        7.40        8.45      0.86 o
  -6   1   7      102.93       96.23      2.10 o
  -5   1   7       26.35       22.41      0.72 o
  -4   1   7       34.17       28.27      0.62 o
  -3   1   7       33.75       33.24      0.66 o
  -2   1   7     2109.30     2202.33     19.71 o
  -1   1   7      182.49      150.87      1.55 o
   0   1   7      504.79      451.41      5.60 o
   1   1   7        6.43        9.33      0.27 o
   2   1   7      180.88      188.32      2.00 o
   3   1   7        0.01        1.10      0.17 o
   4   1   7      355.02      353.08      4.10 o
   5   1   7       34.20       26.70      0.56 o
   6   1   7       27.99       22.45      0.49 o
   7   1   7        0.40        2.92      0.29 o
   8   1   7       34.06       34.33      1.24 o
  -8   2   7        2.27        1.71      0.73 o
  -7   2   7       30.06       29.17      1.57 o
  -6   2   7       30.70       29.12      1.19 o
  -5   2   7      172.05      174.72      2.19 o
  -4   2   7       28.45       30.66      0.68 o
  -3   2   7      258.01      246.39      2.56 o
  -2   2   7     4123.29     4217.70     37.41 o
  -1   2   7      616.38      624.98      5.08 o
   0   2   7       26.45       24.58      0.49 o
   1   2   7        4.38        3.05      0.22 o
   2   2   7       19.27       24.57      0.53 o
   3   2   7        9.32       10.89      0.41 o
   4   2   7      364.97      400.53      4.34 o
   5   2   7      147.86      147.19      2.09 o
   6   2   7        7.91        4.71      0.36 o
   7   2   7      138.23      127.92      2.07 o
   8   2   7       85.47       82.47      1.66 o
   9   2   7        3.79        3.94      0.53 o
  -7   3   7       16.45       17.51      1.23 o
  -6   3   7       55.41       53.92      1.85 o
  -5   3   7       33.93       37.21      1.24 o
  -4   3   7       18.16       11.60      0.54 o
  -3   3   7      108.77      127.55      1.56 o
  -2   3   7       74.55       60.04      0.86 o
  -1   3   7        1.49        7.27      0.36 o
   0   3   7       15.60       24.54      0.44 o
   1   3   7       46.31       51.30      0.69 o
   2   3   7      197.24      243.53      2.38 o
   3   3   7      131.90      131.40      1.71 o
   4   3   7      469.35      481.94      6.90 o
   5   3   7       29.35       26.79      0.82 o
   6   3   7       83.34       66.79      1.61 o
   7   3   7       55.78       62.11      1.49 o
   8   3   7       13.32       15.09      0.75 o
   9   3   7       12.04       13.50      0.68 o
  -7   4   7        0.92        0.09      0.87 o
  -6   4   7       21.37       13.23      1.06 o
  -5   4   7        0.61       -0.80      0.63 o
  -4   4   7       74.06       68.73      1.52 o
  -3   4   7        0.57        0.41      0.27 o
  -2   4   7        5.32        3.49      0.30 o
  -1   4   7       95.20       77.50      0.98 o
   0   4   7       29.65       26.74      0.69 o
   1   4   7      175.92      156.32      2.76 o
   2   4   7       49.19       47.89      0.75 o
   3   4   7       32.61       36.98      0.77 o
   4   4   7      153.60      137.67      2.14 o
   5   4   7      325.72      305.72      4.62 o
   6   4   7       85.18       73.17      2.64 o
   7   4   7        4.15        6.74      0.61 o
   8   4   7        2.99        3.73      0.56 o
   9   4   7       29.93       29.51      1.33 o
  -6   5   7        8.91        9.36      1.20 o
  -5   5   7       42.90       44.86      1.71 o
  -4   5   7       39.37       42.29      1.23 o
  -3   5   7        4.75        4.10      0.50 o
  -2   5   7       48.62       45.06      0.77 o
  -1   5   7       23.85       29.05      0.63 o
   0   5   7       24.19       27.95      0.65 o
   1   5   7      230.45      258.05      2.85 o
   2   5   7       95.50       82.53      1.25 o
   3   5   7       18.14       17.65      0.59 o
   4   5   7        5.44        5.47      0.44 o
   5   5   7       62.59       64.21      2.46 o
   6   5   7       10.34       13.18      0.95 o
   7   5   7        0.05        0.34      0.50 o
   8   5   7        8.86       11.21      0.81 o
  -6   6   7        0.15        1.89      1.00 o
  -5   6   7        1.57       -0.07      0.84 o
  -4   6   7        4.22        3.09      0.70 o
  -3   6   7        3.75        0.98      0.47 o
  -2   6   7        0.02       -0.24      0.41 o
  -1   6   7       36.18       38.59      0.85 o
   0   6   7       26.92       30.42      0.72 o
   1   6   7       51.91       48.56      1.23 o
   2   6   7        3.86        6.63      0.41 o
   3   6   7      143.42      142.94      1.77 o
   4   6   7      235.62      241.03      3.34 o
   5   6   7        1.30        2.54      0.69 o
   6   6   7       12.85       14.42      0.93 o
   7   6   7       50.50       61.34      1.84 o
   8   6   7       44.22       38.58      1.49 o
  -5   7   7        2.43        0.68      0.82 o
  -4   7   7       14.40       13.11      1.00 o
  -3   7   7        5.91        3.58      0.62 o
  -2   7   7        8.91       13.52      0.73 o
  -1   7   7       97.81      103.61      1.68 o
   0   7   7       62.43       59.42      1.17 o
   1   7   7      100.96       98.45      1.55 o
   2   7   7       10.40       12.15      0.54 o
   3   7   7        0.51        0.17      0.33 o
   4   7   7       85.32       85.67      2.11 o
   5   7   7      134.66      122.87      2.91 o
   6   7   7        6.61        4.02      0.75 o
   7   7   7       33.61       34.75      1.48 o
   8   7   7        3.36        6.31      0.86 o
  -4   8   7        0.52        0.60      0.84 o
  -3   8   7        5.69        7.77      1.03 o
  -2   8   7       23.64       25.67      1.21 o
  -1   8   7       48.25       41.64      1.21 o
   0   8   7        0.60        0.21      0.53 o
   1   8   7        2.62        0.83      0.44 o
   2   8   7       42.13       39.34      1.04 o
   3   8   7       29.25       27.90      1.04 o
   4   8   7      142.32      148.77      2.74 o
   5   8   7       45.91       45.04      1.75 o
   6   8   7        0.29       -1.28      0.85 o
   7   8   7       35.00       37.52      1.85 o
  -2   9   7        0.56        1.64      0.94 o
  -1   9   7       10.87        9.51      1.54 o
   0   9   7        0.07       -0.78      0.56 o
   1   9   7       23.74       15.27      0.97 o
   2   9   7        8.73       13.41      0.79 o
   3   9   7       29.33       36.16      1.72 o
   4   9   7        0.56       -0.83      0.55 o
   5   9   7        7.54        8.37      1.01 o
   6   9   7       23.70       24.57      2.40 o
   0  10   7        0.66       -0.02      0.68 o
   1  10   7        2.62        3.92      0.80 o
   2  10   7       11.14       12.40      1.23 o
   3  10   7        5.03        4.85      0.91 o
   4  10   7        2.01        0.37      0.77 o
   5  10   7        9.42        6.59      1.33 o
  -5  -9   8        0.60        0.51      1.11 o
  -4  -9   8        7.83       11.12      1.11 o
  -3  -9   8        2.36        2.41      0.74 o
  -2  -9   8        0.35        1.01      0.74 o
  -1  -9   8       26.19       33.02      1.70 o
   0  -9   8       11.67       11.64      1.42 o
   1  -9   8       44.78       47.04      1.93 o
  -6  -8   8        0.05       -0.74      0.50 o
  -5  -8   8       21.08       18.54      0.94 o
  -4  -8   8        1.30       -0.24      0.63 o
  -3  -8   8       89.71      103.51      2.47 o
  -2  -8   8       32.95       41.45      1.53 o
  -1  -8   8        6.38        6.61      0.86 o
   0  -8   8       20.55       17.80      1.41 o
   1  -8   8        0.20        0.80      0.68 o
   2  -8   8        7.27       11.74      1.05 o
   3  -8   8        4.01        3.21      0.82 o
  -7  -7   8        4.04        4.64      0.57 o
  -6  -7   8        2.43        1.61      0.55 o
  -5  -7   8      174.68      179.16      3.01 o
  -4  -7   8       30.84       35.88      1.40 o
  -3  -7   8      155.20      160.08      3.17 o
  -2  -7   8      439.20      439.16      6.86 o
  -1  -7   8       14.37       11.36      0.78 o
   0  -7   8       12.83       12.38      0.81 o
   1  -7   8       38.64       38.08      1.31 o
   2  -7   8        9.13        7.31      0.86 o
   3  -7   8       91.46       83.28      2.34 o
   4  -7   8        0.67        2.18      0.73 o
  -8  -6   8        1.15        1.25      0.82 o
  -7  -6   8       12.20       11.11      0.53 o
  -6  -6   8        9.89        9.48      0.58 o
  -5  -6   8        4.90        6.54      0.60 o
  -4  -6   8       25.47       25.66      0.90 o
  -3  -6   8      150.83      157.40      3.27 o
  -2  -6   8      174.97      176.34      3.70 o
  -1  -6   8        5.14        1.79      0.64 o
   0  -6   8       43.61       48.92      1.22 o
   1  -6   8      109.24      114.72      2.04 o
   2  -6   8       53.97       57.02      1.54 o
   3  -6   8        4.67        5.24      0.66 o
   4  -6   8       32.74       34.81      1.22 o
   5  -6   8       11.27       10.32      0.89 o
  -8  -5   8        5.38        4.48      0.91 o
  -7  -5   8        0.87        1.22      1.19 o
  -6  -5   8        4.28        3.69      0.51 o
  -5  -5   8      109.61      118.24      1.94 o
  -4  -5   8      233.59      230.06      3.16 o
  -3  -5   8       23.19       19.14      0.97 o
  -2  -5   8       91.29       91.25      1.77 o
  -1  -5   8       30.78       28.36      0.76 o
   0  -5   8      338.52      333.76      4.21 o
   1  -5   8       12.57       11.18      0.45 o
   2  -5   8        0.31        0.20      0.33 o
   3  -5   8       63.76       65.54      1.82 o
   4  -5   8       12.05       14.07      0.65 o
   5  -5   8       44.28       44.95      1.93 o
   6  -5   8       26.76       32.31      1.19 o
  -8  -4   8        6.92        7.40      0.98 o
  -7  -4   8       40.09       51.51      1.84 o
  -6  -4   8       14.36       15.81      0.72 o
  -5  -4   8       31.96       31.94      0.91 o
  -4  -4   8        4.74       10.13      0.58 o
  -3  -4   8      146.16      133.55      2.01 o
  -2  -4   8      173.60      193.81      2.66 o
  -1  -4   8        2.01        3.25      0.36 o
   0  -4   8      150.76      133.78      1.81 o
   1  -4   8      109.75      109.54      1.44 o
   2  -4   8      203.63      204.87      2.49 o
   3  -4   8      148.82      150.76      2.16 o
   4  -4   8        0.11       -0.33      0.34 o
   5  -4   8        5.31        6.72      0.51 o
   6  -4   8       26.42       28.69      1.27 o
  -8  -3   8        2.75        0.28      0.77 o
  -7  -3   8       21.16       19.52      1.16 o
  -6  -3   8        2.61        2.93      0.34 o
  -5  -3   8       59.16       62.02      1.24 o
  -4  -3   8      153.06      150.37      2.19 o
  -3  -3   8        3.13        1.31      0.36 o
  -2  -3   8      146.28      145.46      2.09 o
  -1  -3   8       62.95       65.49      1.34 o
   0  -3   8      617.79      673.02      6.76 o
   1  -3   8        9.52       12.49      0.39 o
   2  -3   8       24.35       23.41      0.51 o
   3  -3   8      659.01      664.99      7.79 o
   4  -3   8      809.25      799.91     10.10 o
   5  -3   8       13.91       13.96      0.63 o
   6  -3   8       22.74       25.02      0.76 o
   7  -3   8       35.69       33.89      0.91 o
  -8  -2   8        0.41        0.30      0.84 o
  -7  -2   8        0.20       -0.11      0.67 o
  -6  -2   8        0.22       -0.28      0.45 o
  -5  -2   8        7.05        9.05      0.54 o
  -4  -2   8      451.22      436.15      5.25 o
  -3  -2   8      181.09      186.67      2.53 o
  -2  -2   8       95.26      105.43      1.48 o
  -1  -2   8      185.82      185.32      2.72 o
   0  -2   8      222.84      205.31      2.29 o
   1  -2   8      295.34      262.43      2.67 o
   2  -2   8      111.74      118.05      1.43 o
   3  -2   8      110.18      105.74      1.31 o
   4  -2   8       35.74       28.68      0.79 o
   5  -2   8      335.84      345.22      4.12 o
   6  -2   8       88.01       93.49      1.88 o
   7  -2   8       39.55       37.03      0.86 o
  -8  -1   8        2.59        1.46      0.89 o
  -7  -1   8       17.68       15.03      1.50 o
  -6  -1   8      139.32      149.90      2.75 o
  -5  -1   8        0.96        2.01      0.35 o
  -4  -1   8        1.78        2.26      0.35 o
  -3  -1   8      160.07      181.61      2.27 o
  -2  -1   8      125.43      121.86      1.77 o
  -1  -1   8      113.58      128.47      2.02 o
   0  -1   8      105.64      106.15      1.22 o
   1  -1   8      265.12      266.33      2.83 o
   2  -1   8        0.07        0.22      0.18 o
   3  -1   8      198.62      201.57      2.07 o
   4  -1   8      120.02      114.89      1.65 o
   5  -1   8       71.46       64.47      1.14 o
   6  -1   8       36.00       30.95      0.62 o
   7  -1   8       21.66       20.95      1.01 o
  -8   0   8        1.97       -1.07      0.72 o
  -7   0   8      164.68      175.05      3.34 o
  -6   0   8       27.50       24.46      0.95 o
  -5   0   8        5.49        7.33      0.40 o
  -4   0   8      218.44      236.92      2.90 o
  -3   0   8       38.17       40.51      0.74 o
  -2   0   8        8.13        7.78      0.37 o
  -1   0   8      232.03      215.58      3.15 o
   0   0   8       34.32       60.05      0.78 o
   1   0   8       16.46       17.39      0.44 o
   2   0   8       22.30       31.88      0.57 o
   3   0   8        1.09        1.64      0.18 o
   4   0   8       19.03       19.31      0.49 o
   5   0   8       35.44       35.87      0.70 o
   6   0   8      179.85      183.38      2.29 o
   7   0   8       25.71       23.99      0.78 o
  -8   1   8        5.93        5.70      0.98 o
  -7   1   8       33.32       31.39      1.32 o
  -6   1   8        2.06        5.74      0.70 o
  -5   1   8        0.00       -0.08      0.39 o
  -4   1   8        8.31        6.72      0.39 o
  -3   1   8      135.28      137.09      1.61 o
  -2   1   8     1939.70     1983.30     17.82 o
  -1   1   8      498.24      564.97      5.32 o
   0   1   8       40.81       47.74      0.71 o
   1   1   8       33.32       19.53      0.47 o
   2   1   8      259.15      253.87      2.52 o
   3   1   8       20.29       22.06      0.57 o
   4   1   8      126.61      120.23      1.63 o
   5   1   8       15.66       15.05      0.51 o
   6   1   8       25.79       28.32      0.57 o
   7   1   8        0.15       -0.29      0.27 o
   8   1   8        0.61        1.99      0.34 o
  -7   2   8        0.75        0.48      0.64 o
  -6   2   8       82.55       73.76      2.06 o
  -5   2   8      220.83      224.99      2.91 o
  -4   2   8      263.81      255.70      2.71 o
  -3   2   8      576.00      556.39      5.33 o
  -2   2   8       12.39       18.07      0.55 o
  -1   2   8        0.35        1.98      0.25 o
   0   2   8       13.41        9.77      0.33 o
   1   2   8        1.01        0.93      0.22 o
   2   2   8     3493.07     3599.76     34.25 o
   3   2   8       43.54       43.38      0.74 o
   4   2   8       16.63       18.48      0.78 o
   5   2   8       91.51       79.13      1.35 o
   6   2   8       10.96       14.17      0.61 o
   7   2   8       59.73       62.43      1.43 o
   8   2   8        3.94        3.32      0.43 o
  -7   3   8        6.05        2.39      0.83 o
  -6   3   8        6.55        3.93      0.70 o
  -5   3   8       31.75       33.21      1.10 o
  -4   3   8       22.62       16.89      0.58 o
  -3   3   8       29.85       24.74      0.64 o
  -2   3   8       74.10       80.29      1.00 o
  -1   3   8       30.34       29.46      0.56 o
   0   3   8      216.88      227.36      2.25 o
   1   3   8        1.17        0.31      0.21 o
   2   3   8      537.04      553.41      5.73 o
   3   3   8       11.21        8.60      0.34 o
   4   3   8       71.80       75.65      1.40 o
   5   3   8       93.86       91.52      2.67 o
   6   3   8       89.79       89.11      1.96 o
   7   3   8       12.02       14.44      0.88 o
   8   3   8       16.85       22.43      0.91 o
  -7   4   8        2.17        2.51      0.84 o
  -6   4   8        1.07        0.24      0.73 o
  -5   4   8        7.20        5.21      0.82 o
  -4   4   8       61.11       56.99      1.42 o
  -3   4   8      353.29      340.66      4.02 o
  -2   4   8       76.04       81.16      1.14 o
  -1   4   8       43.69       43.71      0.76 o
   0   4   8       34.37       34.36      0.71 o
   1   4   8       57.71       51.66      0.82 o
   2   4   8       46.08       37.45      0.74 o
   3   4   8       24.25       27.93      0.70 o
   4   4   8       84.71       96.18      1.67 o
   5   4   8        0.45        0.29      0.46 o
   6   4   8      266.15      249.70      4.54 o
   7   4   8       48.83       50.73      1.91 o
   8   4   8       23.92       20.96      1.01 o
  -6   5   8        0.00        1.40      0.93 o
  -5   5   8       34.47       40.48      1.71 o
  -4   5   8        5.49        8.41      0.92 o
  -3   5   8       12.09        9.89      0.55 o
  -2   5   8      110.47      115.40      1.73 o
  -1   5   8       50.37       48.02      0.82 o
   0   5   8        6.01        2.97      0.33 o
   1   5   8       47.88       42.96      0.83 o
   2   5   8      105.65      110.61      1.46 o
   3   5   8       17.74       17.28      0.65 o
   4   5   8      271.89      272.23      3.90 o
   5   5   8      205.79      204.16      3.98 o
   6   5   8        0.63        1.16      0.59 o
   7   5   8       31.58       32.57      1.26 o
   8   5   8        6.29        8.92      0.92 o
  -5   6   8        0.93        0.12      0.93 o
  -4   6   8       47.81       44.74      2.07 o
  -3   6   8       31.04       28.72      1.00 o
  -2   6   8      100.52       97.29      1.61 o
  -1   6   8       62.86       59.82      1.18 o
   0   6   8       96.93      108.05      1.47 o
   1   6   8        3.59        2.64      0.39 o
   2   6   8        0.16       -0.05      0.28 o
   3   6   8      112.85      104.59      1.41 o
   4   6   8       47.62       43.94      1.19 o
   5   6   8      107.72      108.19      2.97 o
   6   6   8       39.84       36.95      1.45 o
   7   6   8       15.11       15.02      1.01 o
   8   6   8       19.22       22.14      1.17 o
  -4   7   8       36.92       38.85      2.91 o
  -3   7   8        1.54        0.79      0.55 o
  -2   7   8       30.28       36.72      1.13 o
  -1   7   8        8.12        7.60      0.64 o
   0   7   8        0.14       -0.32      0.46 o
   1   7   8       51.52       44.59      1.01 o
   2   7   8       15.39       14.67      0.65 o
   3   7   8       14.63       14.02      0.60 o
   4   7   8       17.61       17.02      1.39 o
   5   7   8       55.51       50.12      1.93 o
   6   7   8       11.69       14.18      1.02 o
   7   7   8        0.76        2.02      0.74 o
  -3   8   8        6.47        6.69      1.02 o
  -2   8   8        2.11        1.53      0.60 o
  -1   8   8        4.16        5.97      0.69 o
   0   8   8        4.87        3.14      0.54 o
   1   8   8       20.25       20.67      0.91 o
   2   8   8        4.89        8.64      0.59 o
   3   8   8        2.05        2.58      0.57 o
   4   8   8      197.21      187.21      4.09 o
   5   8   8      107.65      114.55      2.95 o
   6   8   8        0.03       -0.49      0.67 o
   7   8   8       12.06       11.88      1.05 o
  -2   9   8        0.16       -0.84      0.67 o
  -1   9   8        2.63        1.34      0.72 o
   0   9   8       31.49       40.51      1.36 o
   1   9   8       12.39       15.58      1.00 o
   2   9   8       11.46       10.82      0.90 o
   3   9   8       42.18       41.92      1.71 o
   4   9   8        9.86        8.08      0.75 o
   5   9   8        3.41        2.64      0.85 o
   6   9   8        0.18        0.05      0.99 o
   0  10   8        4.49        3.44      0.81 o
   1  10   8       19.36       18.54      1.69 o
   2  10   8       11.85       16.88      1.33 o
   3  10   8        0.00       -0.76      0.75 o
   4  10   8        6.95        6.64      0.90 o
  -4  -9   9      119.75      146.26      3.26 o
  -3  -9   9        0.01       -0.94      0.80 o
  -2  -9   9        5.69        7.71      1.02 o
  -1  -9   9       74.55       74.24      3.07 o
   0  -9   9       29.22       34.19      2.20 o
  -6  -8   9        9.16       10.52      0.80 o
  -5  -8   9        6.03        4.03      0.81 o
  -4  -8   9        3.52        2.58      0.78 o
  -3  -8   9       50.87       49.89      1.72 o
  -2  -8   9        0.82        0.59      0.76 o
  -1  -8   9       33.59       30.20      1.93 o
   0  -8   9        1.92        1.49      0.97 o
   1  -8   9        0.01        0.01      0.69 o
   2  -8   9       24.53       27.64      1.44 o
  -7  -7   9       38.80       40.22      1.24 o
  -6  -7   9      114.83      121.41      2.25 o
  -5  -7   9       12.54       11.41      0.82 o
  -4  -7   9      233.50      255.01      4.54 o
  -3  -7   9      103.88      107.21      4.13 o
  -2  -7   9        1.89        2.08      0.70 o
  -1  -7   9       86.08       91.93      1.93 o
   0  -7   9        0.75        0.61      0.58 o
   1  -7   9       10.34        9.87      0.93 o
   2  -7   9       52.83       52.53      1.85 o
   3  -7   9       40.61       31.54      1.60 o
  -7  -6   9       42.44       39.88      1.42 o
  -6  -6   9        8.65       10.93      0.72 o
  -5  -6   9      103.26      101.50      2.37 o
  -4  -6   9      105.12      104.11      2.04 o
  -3  -6   9       18.17       17.72      1.02 o
  -2  -6   9     1300.52     1335.77     17.41 o
  -1  -6   9        6.98        7.17      0.91 o
   0  -6   9       32.61       29.51      0.98 o
   1  -6   9       33.45       30.88      1.13 o
   2  -6   9      210.91      184.82      3.89 o
   3  -6   9      112.01      102.61      2.59 o
   4  -6   9        0.08       -0.80      0.57 o
   5  -6   9        1.00        0.23      0.66 o
  -8  -5   9        8.86       10.95      1.18 o
  -7  -5   9       52.62       54.97      1.38 o
  -6  -5   9        8.22        8.38      0.55 o
  -5  -5   9       50.45       52.90      1.27 o
  -4  -5   9        3.07        3.97      0.52 o
  -3  -5   9      450.02      472.05      6.42 o
  -2  -5   9      314.52      298.67      4.87 o
  -1  -5   9        0.14       -0.59      0.39 o
   0  -5   9       48.98       49.57      1.22 o
   1  -5   9       28.47       23.72      0.82 o
   2  -5   9       73.96       72.17      1.48 o
   3  -5   9       29.12       23.45      0.99 o
   4  -5   9       11.91        9.96      0.69 o
   5  -5   9        0.82        0.41      0.60 o
  -8  -4   9       27.11       29.67      1.61 o
  -7  -4   9        0.64        1.43      0.75 o
  -6  -4   9        0.00       -0.50      0.33 o
  -5  -4   9       99.44      103.49      1.80 o
  -4  -4   9        2.18        0.05      0.43 o
  -3  -4   9      107.07      105.52      1.98 o
  -2  -4   9       10.13        7.84      0.70 o
  -1  -4   9        6.42        6.93      0.47 o
   0  -4   9       33.03       33.42      0.84 o
   1  -4   9        1.05        2.11      0.30 o
   2  -4   9      165.59      173.97      2.65 o
   3  -4   9       38.70       39.21      1.15 o
   4  -4   9       74.62       77.39      1.50 o
   5  -4   9       20.34       19.96      0.95 o
   6  -4   9        6.54        8.34      1.09 o
  -8  -3   9        1.40        0.80      0.84 o
  -7  -3   9        0.01       -0.51      0.65 o
  -6  -3   9       12.72        9.99      0.59 o
  -5  -3   9        1.30       -0.04      0.48 o
  -4  -3   9        2.33        1.14      0.40 o
  -3  -3   9        0.10       -0.31      0.42 o
  -2  -3   9      452.87      434.18      5.25 o
  -1  -3   9      199.96      210.33      3.30 o
   0  -3   9      319.59      329.96      3.77 o
   1  -3   9      273.41      260.09      3.18 o
   2  -3   9       15.94       19.61      0.52 o
   3  -3   9      270.41      273.13      4.26 o
   4  -3   9        0.85        1.18      0.43 o
   5  -3   9        0.15       -0.17      0.38 o
   6  -3   9       80.96       85.32      1.86 o
   7  -3   9        0.01        0.51      0.42 o
  -8  -2   9        7.38        7.44      1.40 o
  -7  -2   9       42.92       41.71      1.68 o
  -6  -2   9        3.20        1.95      0.57 o
  -5  -2   9      196.47      206.88      2.86 o
  -4  -2   9      166.88      167.54      2.41 o
  -3  -2   9        0.82       -0.09      0.32 o
  -2  -2   9      105.63       92.61      1.51 o
  -1  -2   9      974.65     1044.98     11.46 o
   0  -2   9       12.81       10.79      0.39 o
   1  -2   9       53.92       43.66      0.88 o
   2  -2   9      223.19      219.22      2.45 o
   3  -2   9       85.12       81.78      1.45 o
   4  -2   9      990.09      984.89     11.37 o
   5  -2   9      114.14      115.43      1.79 o
   6  -2   9        0.01       -0.18      0.35 o
   7  -2   9       58.19       64.37      1.47 o
  -8  -1   9       25.63       25.67      1.42 o
  -7  -1   9       16.03       12.76      0.93 o
  -6  -1   9        3.75        4.19      0.56 o
  -5  -1   9       12.29        9.57      0.55 o
  -4  -1   9       10.81       13.73      0.58 o
  -3  -1   9       38.06       41.37      0.95 o
  -2  -1   9       10.89       13.49      0.65 o
  -1  -1   9       33.00       28.56      0.85 o
   0  -1   9      230.92      265.58      2.58 o
   1  -1   9       14.69       11.29      0.52 o
   2  -1   9        1.81        2.48      0.25 o
   3  -1   9      162.17      169.66      2.24 o
   4  -1   9      318.63      318.56      3.61 o
   5  -1   9       24.97       21.60      0.62 o
   6  -1   9       12.04        9.87      0.48 o
   7  -1   9       29.64       27.33      0.71 o
  -8   0   9        0.34       -0.59      0.75 o
  -7   0   9        0.92        0.40      0.64 o
  -6   0   9       25.97       27.41      1.03 o
  -5   0   9        8.81        8.41      0.52 o
  -4   0   9       78.02       78.72      1.35 o
  -3   0   9       62.40       58.49      0.94 o
  -2   0   9       10.59        6.54      0.35 o
  -1   0   9        7.31        5.19      0.29 o
   0   0   9       24.59       33.51      0.59 o
   1   0   9        0.18       -0.04      0.23 o
   2   0   9      120.68      115.72      1.52 o
   3   0   9      206.51      194.43      2.29 o
   4   0   9      234.95      252.32      2.91 o
   5   0   9        2.18        0.80      0.27 o
   6   0   9        4.91        4.11      0.31 o
   7   0   9       19.85       20.10      0.55 o
   8   0   9       75.60       75.42      1.82 o
  -8   1   9        7.78        7.08      0.99 o
  -7   1   9        0.89        0.02      0.64 o
  -6   1   9       43.85       47.41      1.52 o
  -5   1   9       19.52       20.51      0.66 o
  -4   1   9      326.44      337.62      3.67 o
  -3   1   9        5.85        3.79      0.36 o
  -2   1   9      129.08      120.96      1.57 o
  -1   1   9       35.93       38.94      0.75 o
   0   1   9        1.45        2.66      0.39 o
   1   1   9      409.57      448.13      4.30 o
   2   1   9       90.43      100.56      1.27 o
   3   1   9       57.14       46.35      0.81 o
   4   1   9       87.46       82.30      1.17 o
   5   1   9        1.92        1.01      0.27 o
   6   1   9       25.88       29.84      0.63 o
   7   1   9       14.09        9.55      0.46 o
   8   1   9       60.61       60.13      1.19 o
  -7   2   9       74.58       76.16      2.29 o
  -6   2   9       11.28       15.57      1.19 o
  -5   2   9       46.18       51.21      1.24 o
  -4   2   9       85.33       77.30      1.35 o
  -3   2   9      454.33      467.83      4.61 o
  -2   2   9       36.59       41.27      0.84 o
  -1   2   9       69.28       74.09      1.04 o
   0   2   9      250.39      236.95      3.27 o
   1   2   9        5.45        8.93      0.35 o
   2   2   9      891.19      937.73      9.20 o
   3   2   9        2.47        3.63      0.29 o
   4   2   9        0.33        0.69      0.27 o
   5   2   9       26.89       31.18      0.83 o
   6   2   9      112.14      113.95      2.31 o
   7   2   9       11.50       14.91      0.76 o
   8   2   9       18.03       16.02      0.79 o
  -7   3   9        1.42        0.84      0.80 o
  -6   3   9        0.09       -0.76      0.59 o
  -5   3   9        1.07        1.44      0.54 o
  -4   3   9      135.17      142.53      1.91 o
  -3   3   9      550.27      532.42      5.22 o
  -2   3   9       43.61       43.94      0.84 o
  -1   3   9      227.07      214.65      2.10 o
   0   3   9       58.70       60.07      0.84 o
   1   3   9      559.39      573.78      5.81 o
   2   3   9      552.02      555.30      5.65 o
   3   3   9       94.78      117.21      1.63 o
   4   3   9        1.74        1.27      0.29 o
   5   3   9       50.32       55.13      1.49 o
   6   3   9       48.45       33.85      1.16 o
   7   3   9       12.13       14.03      0.76 o
   8   3   9        4.11        4.95      0.63 o
  -6   4   9       11.89       12.07      1.05 o
  -5   4   9        1.37        1.38      0.63 o
  -4   4   9       16.30       14.50      0.71 o
  -3   4   9       70.08       80.29      1.42 o
  -2   4   9      507.27      447.15      4.07 o
  -1   4   9      150.22      159.96      1.64 o
   0   4   9       78.07       81.59      0.99 o
   1   4   9      101.38      118.84      1.40 o
   2   4   9      170.11      162.91      1.97 o
   3   4   9      120.77      119.00      1.97 o
   4   4   9      139.79      148.98      2.65 o
   5   4   9       97.21       87.11      2.10 o
   6   4   9       86.28       82.78      2.04 o
   7   4   9        9.32        6.68      0.68 o
   8   4   9       33.81       35.25      1.28 o
  -6   5   9        2.94        1.89      0.79 o
  -5   5   9        4.26        8.42      0.98 o
  -4   5   9        2.32        3.67      0.67 o
  -3   5   9        0.22        0.34      0.41 o
  -2   5   9       27.73       35.67      1.47 o
  -1   5   9       13.78       16.46      0.55 o
   0   5   9      148.90      155.45      1.76 o
   1   5   9       36.42       32.28      0.71 o
   2   5   9       63.72       59.45      1.01 o
   3   5   9        2.16        3.71      0.47 o
   4   5   9        0.53       -0.20      0.44 o
   5   5   9      192.45      196.54      3.41 o
   6   5   9       65.18       62.99      1.80 o
   7   5   9        4.55        3.05      0.64 o
   8   5   9        4.56        4.80      0.84 o
  -5   6   9       10.40       10.60      1.33 o
  -4   6   9       25.88       29.83      1.54 o
  -3   6   9       43.37       44.07      1.73 o
  -2   6   9        9.96       11.16      0.61 o
  -1   6   9        0.66        0.57      0.40 o
   0   6   9       33.45       27.93      0.70 o
   1   6   9       12.17       19.00      0.73 o
   2   6   9       91.74      110.69      1.82 o
   3   6   9       11.44       11.63      0.54 o
   4   6   9       35.63       36.37      1.28 o
   5   6   9        0.56       -0.16      0.52 o
   6   6   9       20.33       24.82      1.47 o
   7   6   9       80.69       86.38      2.31 o
  -4   7   9       10.32       11.03      1.15 o
  -3   7   9        7.77       10.88      0.83 o
  -2   7   9        0.22        0.39      0.49 o
  -1   7   9        4.86        9.91      0.62 o
   0   7   9        0.01       -0.60      0.40 o
   1   7   9        3.00        1.85      0.49 o
   2   7   9        0.56       -0.48      0.39 o
   3   7   9      100.46      105.65      1.95 o
   4   7   9      434.86      419.73      7.64 o
   5   7   9       52.06       51.20      1.82 o
   6   7   9       74.36       76.69      2.27 o
   7   7   9        4.71        2.26      0.76 o
  -3   8   9        4.75        5.72      1.02 o
  -2   8   9       13.12       16.86      1.51 o
  -1   8   9        0.00        0.17      0.50 o
   0   8   9        0.15       -0.66      0.50 o
   1   8   9       59.51       62.78      1.80 o
   2   8   9        1.63        0.59      0.50 o
   3   8   9       11.64       10.27      0.83 o
   4   8   9        3.15        4.10      1.08 o
   5   8   9       37.11       36.03      2.10 o
   6   8   9        4.01        5.25      0.89 o
  -1   9   9       16.82       20.22      1.17 o
   0   9   9       49.94       53.04      1.56 o
   1   9   9        1.00        1.13      0.97 o
   2   9   9        1.96       -0.53      0.65 o
   3   9   9        0.82        0.86      0.81 o
   4   9   9        9.43        8.45      0.68 o
   5   9   9       16.30       16.66      1.30 o
  -3  -9  10        2.43        2.14      0.92 o
  -2  -9  10       42.66       45.63      2.64 o
  -5  -8  10       15.78       14.02      1.11 o
  -4  -8  10       64.13       63.22      1.99 o
  -3  -8  10       12.99       12.80      1.48 o
  -2  -8  10       34.84       42.65      1.83 o
  -1  -8  10       48.20       50.09      2.41 o
   0  -8  10        0.02       -1.17      0.82 o
   1  -8  10       24.03       22.56      1.40 o
  -6  -7  10        1.78        2.65      0.63 o
  -5  -7  10        5.97        4.93      0.72 o
  -4  -7  10        0.54        1.14      0.70 o
  -3  -7  10       14.54       14.60      1.04 o
  -2  -7  10       40.76       36.94      1.44 o
  -1  -7  10       35.69       36.93      1.64 o
   0  -7  10        1.76        3.24      0.97 o
   1  -7  10       16.43       13.93      1.06 o
   2  -7  10      116.16       98.67      2.67 o
   3  -7  10        0.06       -0.26      0.65 o
  -7  -6  10        5.15        6.64      0.67 o
  -6  -6  10       22.74       23.58      1.77 o
  -5  -6  10       19.20       18.11      0.96 o
  -4  -6  10       27.98       31.01      1.18 o
  -3  -6  10       92.45       80.54      2.08 o
  -2  -6  10      125.96      126.94      2.62 o
  -1  -6  10        3.51        1.51      0.53 o
   0  -6  10       18.41       19.96      0.93 o
   1  -6  10        0.00        0.25      0.61 o
   2  -6  10       99.31       97.56      2.96 o
   3  -6  10       15.59       19.47      1.18 o
   4  -6  10        0.37        0.25      0.65 o
  -7  -5  10       23.88       24.31      0.88 o
  -6  -5  10        4.67        4.54      0.70 o
  -5  -5  10       45.06       44.90      1.33 o
  -4  -5  10       25.28       24.95      1.66 o
  -3  -5  10       31.65       36.74      1.23 o
  -2  -5  10       42.78       40.88      1.73 o
  -1  -5  10        1.74        0.90      0.48 o
   0  -5  10      334.17      334.65      4.73 o
   1  -5  10       33.90       33.66      1.13 o
   2  -5  10      174.98      147.81      3.28 o
   3  -5  10       16.63       16.11      1.00 o
   4  -5  10       23.50       28.22      1.32 o
   5  -5  10        0.24        0.32      0.67 o
  -7  -4  10        4.87        5.19      0.93 o
  -6  -4  10       35.76       35.08      1.13 o
  -5  -4  10       11.75       11.62      0.69 o
  -4  -4  10        1.18        0.27      0.43 o
  -3  -4  10      404.44      414.83      5.18 o
  -2  -4  10      635.46      648.13      9.53 o
  -1  -4  10       11.92       13.40      0.66 o
   0  -4  10       50.33       51.68      1.19 o
   1  -4  10       50.29       55.18      1.00 o
   2  -4  10      150.16      146.72      2.35 o
   3  -4  10       65.17       58.44      1.46 o
   4  -4  10        1.68        1.55      0.51 o
   5  -4  10       29.37       24.29      1.06 o
   6  -4  10       88.52      101.24      2.29 o
  -8  -3  10        3.04        3.35      0.91 o
  -7  -3  10        5.44        5.88      0.91 o
  -6  -3  10        1.46        0.62      0.68 o
  -5  -3  10      168.48      175.46      2.60 o
  -4  -3  10        2.09        3.07      0.49 o
  -3  -3  10       77.17       80.71      1.50 o
  -2  -3  10       12.64       12.89      1.09 o
  -1  -3  10       21.30       25.24      1.06 o
   0  -3  10      256.89      264.38      3.41 o
   1  -3  10       66.43       67.09      1.21 o
   2  -3  10       19.42       18.31      0.83 o
   3  -3  10       25.08       27.50      1.01 o
   4  -3  10      252.43      247.73      4.51 o
   5  -3  10       30.93       30.92      1.09 o
   6  -3  10        5.55        3.47      0.56 o
  -8  -2  10       24.50       27.46      1.51 o
  -7  -2  10        2.83        3.76      0.96 o
  -6  -2  10       24.92       26.78      0.93 o
  -5  -2  10        9.73       12.10      0.66 o
  -4  -2  10        0.19       -0.26      0.40 o
  -3  -2  10        4.34        5.15      0.48 o
  -2  -2  10      255.44      247.42      3.25 o
  -1  -2  10      109.09      119.51      1.75 o
   0  -2  10      123.60      133.60      1.63 o
   1  -2  10        6.45        7.11      0.46 o
   2  -2  10        7.69        9.39      0.43 o
   3  -2  10      673.05      666.83      9.64 o
   4  -2  10       10.14       10.68      0.88 o
   5  -2  10       11.99       16.21      0.86 o
   6  -2  10       21.83       21.36      0.89 o
   7  -2  10        0.70        1.29      0.46 o
  -8  -1  10       45.87       50.34      1.99 o
  -7  -1  10        8.66        8.41      0.86 o
  -6  -1  10       24.37       21.31      0.72 o
  -5  -1  10        0.98        0.33      0.41 o
  -4  -1  10       81.27       77.22      1.35 o
  -3  -1  10       11.29        9.32      0.50 o
  -2  -1  10       20.91       17.89      0.76 o
  -1  -1  10      136.01      133.83      1.81 o
   0  -1  10        4.18        4.20      0.36 o
   1  -1  10      407.40      414.45      6.06 o
   2  -1  10       77.91       65.33      1.00 o
   3  -1  10      265.57      261.31      3.67 o
   4  -1  10      132.29      131.28      1.93 o
   5  -1  10        3.88        5.38      0.50 o
   6  -1  10        1.91        3.59      0.65 o
   7  -1  10       44.57       49.72      1.08 o
  -7   0  10        2.37        2.17      0.71 o
  -6   0  10        8.39        8.45      0.71 o
  -5   0  10       73.06       69.95      1.30 o
  -4   0  10       16.42       18.19      0.82 o
  -3   0  10       19.77       20.46      0.67 o
  -2   0  10       87.25       84.29      1.20 o
  -1   0  10       99.47      106.21      2.37 o
   0   0  10        1.91        2.06      0.22 o
   1   0  10       51.26       57.16      0.93 o
   2   0  10       65.75       56.31      0.97 o
   3   0  10      109.24       96.42      1.99 o
   4   0  10      529.81      530.45      6.88 o
   5   0  10       29.55       28.36      0.88 o
   6   0  10        3.49        2.88      0.41 o
   7   0  10       39.24       32.53      0.86 o
  -7   1  10        3.92        4.35      0.89 o
  -6   1  10        0.60        1.42      0.62 o
  -5   1  10       54.42       53.46      1.10 o
  -4   1  10        0.45        0.11      0.40 o
  -3   1  10       34.43       46.17      0.94 o
  -2   1  10       14.96       11.31      0.48 o
  -1   1  10       24.14       20.60      0.58 o
   0   1  10      301.80      312.70      3.16 o
   1   1  10        5.16        5.30      0.41 o
   2   1  10       23.13       31.48      0.93 o
   3   1  10      137.63      144.72      1.74 o
   4   1  10       53.25       47.97      1.71 o
   5   1  10        1.74        0.53      0.31 o
   6   1  10       47.92       46.98      1.12 o
   7   1  10        4.10        2.85      0.40 o
   8   1  10       56.48       66.21      1.51 o
  -7   2  10       21.40       19.01      1.27 o
  -6   2  10       20.47       17.60      1.00 o
  -5   2  10       15.81       13.05      0.63 o
  -4   2  10        8.98        6.96      0.53 o
  -3   2  10      149.04      143.38      1.95 o
  -2   2  10      179.23      169.36      2.09 o
  -1   2  10        3.30        2.54      0.31 o
   0   2  10       52.69       57.31      1.02 o
   1   2  10      217.15      214.62      2.43 o
   2   2  10       64.17       69.13      1.25 o
   3   2  10      116.72      123.88      1.53 o
   4   2  10      130.96      127.92      2.00 o
   5   2  10        3.38        4.76      0.52 o
   6   2  10        0.08       -0.29      0.43 o
   7   2  10       65.85       61.92      1.58 o
   8   2  10       11.34       14.43      0.75 o
  -6   3  10        0.06       -0.45      0.59 o
  -5   3  10        2.82        3.02      0.58 o
  -4   3  10        0.64        1.44      0.42 o
  -3   3  10      519.17      468.34      5.03 o
  -2   3  10      290.48      286.06      3.15 o
  -1   3  10      123.60      111.85      1.37 o
   0   3  10       32.67       31.05      0.60 o
   1   3  10        0.01        0.21      0.26 o
   2   3  10       10.57       11.72      0.50 o
   3   3  10       18.42       17.47      0.58 o
   4   3  10      103.08       93.32      1.67 o
   5   3  10        0.37       -0.84      0.66 o
   6   3  10       85.34       79.46      1.95 o
   7   3  10       52.83       54.08      1.85 o
   8   3  10        0.12        0.79      0.50 o
  -6   4  10        8.73        7.16      0.98 o
  -5   4  10        0.59        0.35      0.64 o
  -4   4  10        1.81        2.41      0.52 o
  -3   4  10        3.67        3.66      0.51 o
  -2   4  10       44.48       37.33      1.15 o
  -1   4  10       22.81       20.63      0.53 o
   0   4  10        9.48       12.88      0.43 o
   1   4  10       63.79       49.95      0.83 o
   2   4  10      143.92      156.25      1.98 o
   3   4  10      290.01      286.72      4.46 o
   4   4  10       35.35       31.74      1.06 o
   5   4  10      113.43      111.53      2.55 o
   6   4  10        1.50        3.84      0.63 o
   7   4  10        0.89        0.26      0.53 o
   8   4  10       71.85       82.49      2.09 o
  -5   5  10        2.66        3.31      0.84 o
  -4   5  10        6.21        7.20      0.81 o
  -3   5  10        7.99        4.82      0.52 o
  -2   5  10       31.75       32.51      0.90 o
  -1   5  10       12.46       11.09      0.46 o
   0   5  10       77.81       87.59      1.15 o
   1   5  10       38.77       38.12      0.84 o
   2   5  10       27.41       26.24      1.01 o
   3   5  10        5.18        4.97      0.53 o
   4   5  10      217.31      206.54      3.57 o
   5   5  10       83.11       76.69      2.10 o
   6   5  10        0.43        0.37      0.55 o
   7   5  10        5.24        6.62      0.78 o
  -4   6  10        0.14       -0.17      0.82 o
  -3   6  10        0.49       -0.26      0.45 o
  -2   6  10        1.74        0.59      0.44 o
  -1   6  10      103.16      115.47      1.84 o
   0   6  10        2.40        1.18      0.37 o
   1   6  10        7.68        9.58      0.57 o
   2   6  10      103.10      118.58      2.43 o
   3   6  10        0.98       -0.18      0.37 o
   4   6  10      116.87      134.57      3.91 o
   5   6  10        0.11       -0.42      0.64 o
   6   6  10        0.38       -0.11      0.99 o
   7   6  10       11.24       11.38      0.99 o
  -3   7  10        1.67        2.96      0.71 o
  -2   7  10        4.46        5.61      0.60 o
  -1   7  10        4.78        5.71      0.54 o
   0   7  10        1.19       -0.10      0.42 o
   1   7  10        0.05       -0.23      0.58 o
   2   7  10        1.21        0.36      0.42 o
   3   7  10       52.97       50.91      1.86 o
   4   7  10       16.23       20.10      1.28 o
   5   7  10       57.72       54.52      1.94 o
   6   7  10       22.72       26.21      1.37 o
  -2   8  10       32.26       34.45      1.48 o
  -1   8  10        0.94        1.11      0.62 o
   0   8  10       51.53       51.96      1.68 o
   1   8  10       13.19       15.09      1.00 o
   2   8  10       19.96       13.78      0.95 o
   3   8  10      108.03      130.51      2.63 o
   4   8  10       53.32       43.24      1.86 o
   5   8  10        1.32        1.49      0.83 o
   6   8  10        0.38        0.97      0.80 o
   0   9  10        0.04        1.15      0.71 o
   1   9  10        2.76        6.54      1.05 o
   2   9  10       27.92       36.34      1.69 o
   3   9  10       41.44       43.80      1.74 o
   4   9  10        7.49        6.53      1.35 o
  -4  -8  11        7.12        6.95      0.98 o
  -3  -8  11        1.51        0.89      0.86 o
  -2  -8  11        5.31        8.08      1.04 o
  -1  -8  11       30.71       33.16      2.17 o
   0  -8  11       21.92       19.65      1.34 o
  -5  -7  11        2.07        1.71      0.66 o
  -4  -7  11       14.19       15.29      1.12 o
  -3  -7  11       58.38       69.40      2.47 o
  -2  -7  11       15.74       14.22      1.16 o
  -1  -7  11        3.24        3.28      0.86 o
   0  -7  11       24.98       20.16      1.63 o
   1  -7  11       30.90       38.05      3.81 o
   2  -7  11        0.83        1.66      0.77 o
  -6  -6  11       17.88       17.83      1.06 o
  -5  -6  11        1.22        1.23      0.62 o
  -4  -6  11        0.25       -0.98      0.70 o
  -3  -6  11       72.85       78.97      2.15 o
  -2  -6  11        5.44        4.45      0.81 o
  -1  -6  11       69.35       72.02      2.23 o
   0  -6  11       24.19       31.88      1.89 o
   1  -6  11        2.39        2.73      0.74 o
   2  -6  11      141.41      129.43      3.13 o
   3  -6  11        9.72       10.94      0.96 o
  -7  -5  11       20.04       22.84      0.95 o
  -6  -5  11        7.04        5.70      0.79 o
  -5  -5  11       24.62       25.81      1.09 o
  -4  -5  11       37.77       36.04      1.25 o
  -3  -5  11       40.11       41.74      1.53 o
  -2  -5  11        0.34       -0.96      0.64 o
  -1  -5  11       16.65       18.44      0.85 o
   0  -5  11       45.60       45.12      1.65 o
   1  -5  11       90.34       92.39      2.39 o
   2  -5  11        6.41        5.29      0.99 o
   3  -5  11        0.59       -0.32      0.65 o
   4  -5  11       44.33       37.84      1.53 o
  -7  -4  11        1.54        1.67      0.75 o
  -6  -4  11       30.50       34.76      1.32 o
  -5  -4  11       14.35       10.91      0.86 o
  -4  -4  11      106.29      108.76      2.19 o
  -3  -4  11        2.82        4.34      0.62 o
  -2  -4  11       92.39       97.71      1.96 o
  -1  -4  11      556.88      549.11      7.34 o
   0  -4  11       37.20       34.62      1.33 o
   1  -4  11        4.81        5.32      0.50 o
   2  -4  11      134.55      145.22      3.20 o
   3  -4  11        0.08        0.04      0.54 o
   4  -4  11       87.35       90.45      2.75 o
   5  -4  11       41.52       44.57      2.50 o
  -7  -3  11       23.95       24.29      1.45 o
  -6  -3  11       31.23       29.53      1.05 o
  -5  -3  11        1.27        0.99      0.48 o
  -4  -3  11        0.46        0.11      0.44 o
  -3  -3  11       22.27       21.77      0.85 o
  -2  -3  11        1.70       -0.93      0.62 o
  -1  -3  11      303.39      285.51      4.64 o
   0  -3  11       15.65       15.05      0.56 o
   1  -3  11       62.21       60.81      1.29 o
   2  -3  11      551.88      566.72      8.31 o
   3  -3  11        6.61        7.00      0.73 o
   4  -3  11        5.87        5.54      0.67 o
   5  -3  11       94.43       96.80      2.23 o
   6  -3  11       14.37       14.28      1.23 o
  -7  -2  11        2.48        3.22      0.77 o
  -6  -2  11       13.06       11.18      0.67 o
  -5  -2  11       28.84       30.16      0.99 o
  -4  -2  11        4.51        4.70      0.52 o
  -3  -2  11        3.27        2.19      0.57 o
  -2  -2  11        6.17        5.84      0.49 o
  -1  -2  11       20.47       26.71      1.04 o
   0  -2  11      227.70      221.18      2.69 o
   1  -2  11       83.25       80.39      1.35 o
   2  -2  11       37.93       46.86      1.51 o
   3  -2  11      964.53      962.78     16.08 o
   4  -2  11        2.47        0.58      0.56 o
   5  -2  11       40.51       43.52      1.34 o
   6  -2  11        7.49        6.07      0.80 o
  -7  -1  11        0.00       -0.77      0.64 o
  -6  -1  11        0.75        0.67      0.44 o
  -5  -1  11      197.23      194.07      2.64 o
  -4  -1  11       25.39       31.56      0.89 o
  -3  -1  11      120.74      112.29      1.72 o
  -2  -1  11       95.97       92.79      1.47 o
  -1  -1  11      235.52      228.74      2.82 o
   0  -1  11       82.86       77.20      1.31 o
   1  -1  11        0.23        0.12      0.38 o
   2  -1  11      449.04      452.48      5.06 o
   3  -1  11        0.17       -0.65      0.43 o
   4  -1  11      424.87      445.00      5.94 o
   5  -1  11      133.07      147.03      2.53 o
   6  -1  11       38.92       39.49      1.05 o
   7  -1  11       28.78       32.36      0.95 o
  -7   0  11        8.99        9.34      1.45 o
  -6   0  11       10.27       13.55      0.62 o
  -5   0  11       23.37       30.60      0.92 o
  -4   0  11      111.84      102.28      1.90 o
  -3   0  11        0.04       -0.18      0.36 o
  -2   0  11        0.55        0.84      0.27 o
  -1   0  11        0.83        2.01      0.32 o
   0   0  11       21.70       20.64      0.71 o
   1   0  11        7.11        9.12      0.43 o
   2   0  11        7.33        8.10      0.44 o
   3   0  11       25.11       25.43      0.87 o
   4   0  11      249.53      254.75      3.63 o
   5   0  11      161.94      156.99      2.67 o
   6   0  11       34.02       33.15      0.99 o
   7   0  11        5.13        2.89      0.45 o
  -7   1  11        0.78       -1.00      0.74 o
  -6   1  11        0.01       -0.29      0.65 o
  -5   1  11       24.84       28.23      0.87 o
  -4   1  11        1.52        0.33      0.45 o
  -3   1  11        0.30        0.82      0.39 o
  -2   1  11        8.11        6.71      0.46 o
  -1   1  11      132.44      123.22      1.89 o
   0   1  11       77.81       74.15      1.13 o
   1   1  11       68.46       73.53      1.22 o
   2   1  11        2.61        3.48      0.36 o
   3   1  11       89.37       92.72      1.67 o
   4   1  11      158.36      156.82      2.56 o
   5   1  11       52.20       54.69      1.58 o
   6   1  11       67.29       63.69      1.41 o
   7   1  11       17.86       16.24      0.73 o
  -6   2  11        0.18       -0.27      0.63 o
  -5   2  11        0.35       -0.18      0.44 o
  -4   2  11       43.58       41.60      1.06 o
  -3   2  11      801.83      805.86      8.76 o
  -2   2  11      235.17      233.83      2.73 o
  -1   2  11       26.78       27.68      0.71 o
   0   2  11       26.60       25.46      0.70 o
   1   2  11      145.98      140.63      1.91 o
   2   2  11        0.15       -0.46      0.32 o
   3   2  11       75.03       68.09      1.34 o
   4   2  11       44.94       43.06      1.34 o
   5   2  11        0.37       -0.74      0.49 o
   6   2  11       19.98       21.52      0.91 o
   7   2  11        2.11        3.13      0.57 o
  -6   3  11        1.81        2.19      0.84 o
  -5   3  11        7.87        4.29      0.50 o
  -4   3  11       28.55       34.85      0.94 o
  -3   3  11      162.41      153.84      2.23 o
  -2   3  11       19.08       15.86      0.59 o
  -1   3  11       41.62       32.38      0.75 o
   0   3  11        3.71        4.99      0.37 o
   1   3  11      395.57      386.39      4.49 o
   2   3  11       17.14       17.20      0.59 o
   3   3  11       54.75       55.67      1.18 o
   4   3  11       49.46       49.30      1.38 o
   5   3  11       13.09       10.53      0.76 o
   6   3  11       50.06       56.18      1.64 o
   7   3  11       35.49       34.02      2.06 o
  -5   4  11        3.36        3.55      0.74 o
  -4   4  11       38.25       36.37      1.20 o
  -3   4  11        0.66        0.12      0.43 o
  -2   4  11       24.02       21.83      0.74 o
  -1   4  11       25.63       29.86      0.69 o
   0   4  11        4.64        4.10      0.34 o
   1   4  11       44.97       37.66      0.78 o
   2   4  11        8.05        5.09      0.46 o
   3   4  11        8.73       14.20      0.72 o
   4   4  11      154.48      145.37      3.37 o
   5   4  11       17.80       20.76      1.08 o
   6   4  11        3.65        3.43      0.67 o
   7   4  11       35.82       40.64      1.67 o
  -5   5  11        7.66        7.75      1.28 o
  -4   5  11        3.90        3.13      0.55 o
  -3   5  11        3.05        2.80      0.56 o
  -2   5  11       73.18       62.24      1.29 o
  -1   5  11       29.04       35.20      1.01 o
   0   5  11        1.31        1.98      0.34 o
   1   5  11      102.12      105.34      1.52 o
   2   5  11       14.06       13.13      0.67 o
   3   5  11       80.32       86.53      2.29 o
   4   5  11       11.29       10.98      0.95 o
   5   5  11       77.27       81.03      2.64 o
   6   5  11       49.58       53.43      1.75 o
   7   5  11        0.41        0.38      0.78 o
  -4   6  11       14.03       10.77      1.44 o
  -3   6  11       13.27       13.83      0.83 o
  -2   6  11       48.75       50.08      1.21 o
  -1   6  11        5.84        7.21      0.57 o
   0   6  11      176.43      174.57      2.44 o
   1   6  11       62.47       57.84      1.25 o
   2   6  11       37.11       47.59      1.59 o
   3   6  11       54.90       64.99      1.76 o
   4   6  11       55.48       57.06      1.97 o
   5   6  11        1.72        1.31      0.99 o
   6   6  11        1.32        2.91      0.77 o
  -3   7  11        5.51        5.76      0.87 o
  -2   7  11        0.00        0.55      0.48 o
  -1   7  11        9.03       10.90      0.67 o
   0   7  11       43.08       47.43      1.65 o
   1   7  11       16.75       15.31      0.83 o
   2   7  11      109.81      108.59      2.35 o
   3   7  11       33.65       38.61      1.76 o
   4   7  11       58.33       57.36      2.03 o
   5   7  11        0.15        0.61      0.75 o
   6   7  11        4.33        3.78      0.86 o
  -1   8  11        3.95        2.75      0.55 o
   0   8  11        0.89        1.42      0.67 o
   1   8  11       28.01       29.40      1.32 o
   2   8  11       59.26       63.45      2.08 o
   3   8  11       17.08       21.32      1.75 o
   4   8  11        4.72        4.98      1.00 o
   5   8  11        0.00        1.04      0.86 o
   2   9  11       12.43       14.19      1.21 o
  -4  -7  12       15.76       16.77      1.22 o
  -3  -7  12        7.74        7.41      1.07 o
  -2  -7  12       11.19       10.72      1.09 o
  -1  -7  12        0.80       -0.01      1.02 o
   0  -7  12        0.81        0.50      0.77 o
   1  -7  12       38.75       50.69      1.94 o
  -5  -6  12       11.25       11.41      0.89 o
  -4  -6  12      101.84      105.41      2.80 o
  -3  -6  12       54.71       57.70      1.89 o
  -2  -6  12       56.97       57.32      2.24 o
  -1  -6  12        0.79       -0.31      0.67 o
   0  -6  12       22.50       24.44      1.33 o
   1  -6  12        6.49        8.19      1.17 o
   2  -6  12       47.05       39.52      1.67 o
   3  -6  12       12.77       14.87      1.15 o
  -6  -5  12        9.87        9.43      0.90 o
  -5  -5  12        6.48        5.57      0.72 o
  -4  -5  12        1.75        0.18      0.75 o
  -3  -5  12      456.94      489.46      7.69 o
  -2  -5  12        9.92       10.75      1.00 o
  -1  -5  12       18.99       14.01      1.27 o
   0  -5  12        4.64        4.95      0.75 o
   1  -5  12       46.47       43.39      2.58 o
   2  -5  12       13.64       14.34      1.59 o
   3  -5  12        9.31        8.02      0.88 o
   4  -5  12        3.33        0.61      0.81 o
  -6  -4  12        3.33        2.88      0.73 o
  -5  -4  12        3.82        4.17      0.67 o
  -4  -4  12       49.64       56.05      1.54 o
  -3  -4  12       10.90        9.18      0.89 o
  -2  -4  12       23.68       20.58      1.10 o
  -1  -4  12       28.11       28.84      1.22 o
   0  -4  12        0.24        0.17      0.47 o
   1  -4  12      116.57      112.42      2.68 o
   2  -4  12      116.65      102.04      2.53 o
   3  -4  12       25.67       26.27      1.59 o
   4  -4  12       14.34       15.62      1.56 o
  -6  -3  12        8.75       11.18      1.01 o
  -5  -3  12        4.13        4.68      0.66 o
  -4  -3  12       79.36       80.08      1.79 o
  -3  -3  12        2.58        2.43      0.58 o
  -2  -3  12        5.06        2.97      0.70 o
  -1  -3  12        0.25       -0.63      0.58 o
   0  -3  12       23.23       26.74      0.72 o
   1  -3  12      151.56      158.80      3.32 o
   2  -3  12        7.61        7.27      1.12 o
   3  -3  12       11.35       12.39      1.13 o
   4  -3  12       37.16       35.97      1.71 o
   5  -3  12       12.09       12.41      1.74 o
  -7  -2  12        0.58        0.04      1.00 o
  -6  -2  12        0.41        0.20      0.51 o
  -5  -2  12        0.59        0.76      0.50 o
  -4  -2  12        0.23        0.35      0.49 o
  -3  -2  12       63.34       68.22      1.57 o
  -2  -2  12       26.03       28.76      0.91 o
  -1  -2  12      431.49      412.91      5.68 o
   0  -2  12       20.18       20.04      0.70 o
   1  -2  12      313.49      323.08      9.10 o
   2  -2  12      496.68      483.42     10.33 o
   3  -2  12        2.92        3.90      2.03 o
   4  -2  12        0.35        0.55      0.52 o
   5  -2  12       18.95       21.78      1.06 o
   6  -2  12       23.04       23.17      1.34 o
  -7  -1  12        0.00       -0.45      1.38 o
  -6  -1  12        9.76        8.88      0.65 o
  -5  -1  12        7.13        8.49      0.61 o
  -4  -1  12       66.07       64.92      1.30 o
  -3  -1  12       25.78       19.70      0.74 o
  -2  -1  12       82.44       95.74      1.66 o
  -1  -1  12        0.57       -0.14      0.27 o
   0  -1  12        4.09        2.73      0.50 o
   1  -1  12       98.87       96.76      2.01 o
   2  -1  12       65.83       71.83      2.00 o
   3  -1  12      471.15      477.38      7.91 o
   4  -1  12       75.96       73.25      1.66 o
   5  -1  12       37.90       32.74      1.06 o
   6  -1  12       22.37       25.66      0.94 o
  -6   0  12        0.58        1.90      0.49 o
  -5   0  12       20.78       23.87      0.84 o
  -4   0  12        0.84       -0.24      0.45 o
  -3   0  12        2.71        2.67      0.45 o
  -2   0  12       47.74       50.57      1.33 o
  -1   0  12       20.09       22.12      0.73 o
   0   0  12       16.77       17.39      0.76 o
   1   0  12       33.40       26.88      0.83 o
   2   0  12      426.18      444.86      6.69 o
   3   0  12      350.80      349.49      4.86 o
   4   0  12        6.19        6.42      0.66 o
   5   0  12       62.34       59.97      1.46 o
   6   0  12       21.34       19.53      0.85 o
  -6   1  12        4.38        4.00      0.81 o
  -5   1  12        7.91        6.44      0.62 o
  -4   1  12        9.74        9.88      0.78 o
  -3   1  12        8.44        6.70      0.54 o
  -2   1  12        5.92        6.10      0.48 o
  -1   1  12        9.37        9.06      0.53 o
   0   1  12       23.47       24.34      0.69 o
   1   1  12       18.91       19.42      0.94 o
   2   1  12      150.31      144.30      4.23 o
   3   1  12      167.97      186.95      2.93 o
   4   1  12       53.09       50.90      1.40 o
   5   1  12       24.70       21.63      0.94 o
   6   1  12       21.96       28.30      1.16 o
   7   1  12       72.59       79.54      1.51 o
  -6   2  12        0.31        1.09      0.71 o
  -5   2  12       46.84       48.76      1.23 o
  -4   2  12       19.21       25.39      0.96 o
  -3   2  12       42.76       36.74      1.00 o
  -2   2  12        0.17        0.05      0.37 o
  -1   2  12        3.46        2.57      0.40 o
   0   2  12       65.65       63.07      1.25 o
   1   2  12       44.65       50.12      1.26 o
   2   2  12        5.45        8.27      0.61 o
   3   2  12       63.17       63.21      1.56 o
   4   2  12       11.06       10.55      0.87 o
   5   2  12        3.66        4.81      1.00 o
   6   2  12       19.40       19.49      0.89 o
   7   2  12       32.46       32.76      1.61 o
  -5   3  12        3.12        4.08      0.58 o
  -4   3  12      107.86      103.14      2.17 o
  -3   3  12       23.66       21.51      0.88 o
  -2   3  12       12.15       13.37      0.72 o
  -1   3  12        0.02        0.07      0.35 o
   0   3  12        2.15        4.00      0.43 o
   1   3  12      588.57      614.69      7.40 o
   2   3  12        0.93        0.31      0.34 o
   3   3  12        9.20        7.80      0.83 o
   4   3  12        0.00       -0.76      0.51 o
   5   3  12       22.10       21.25      1.00 o
   6   3  12       57.37       62.93      2.45 o
   7   3  12        5.03        6.87      0.75 o
  -5   4  12        4.92        5.01      1.45 o
  -4   4  12       38.13       33.76      1.28 o
  -3   4  12        3.56        3.54      0.55 o
  -2   4  12       64.94       65.11      1.35 o
  -1   4  12       61.36       70.94      1.27 o
   0   4  12      103.60      114.11      1.57 o
   1   4  12       21.12       15.62      0.73 o
   2   4  12        4.64        6.42      0.57 o
   3   4  12       19.63       18.76      1.19 o
   4   4  12       30.57       25.84      1.30 o
   5   4  12        4.13        5.30      0.77 o
   6   4  12        6.23        8.07      0.85 o
  -4   5  12        0.08       -0.31      0.55 o
  -3   5  12       29.13       17.07      0.90 o
  -2   5  12       10.21       11.15      0.86 o
  -1   5  12       35.02       35.62      1.09 o
   0   5  12       67.59       69.77      1.27 o
   1   5  12       67.78       62.07      1.40 o
   2   5  12        2.61        1.47      0.62 o
   3   5  12       40.02       35.75      1.57 o
   4   5  12       22.91       23.39      1.25 o
   5   5  12       51.22       55.65      1.87 o
   6   5  12       17.99       19.43      1.16 o
  -3   6  12        1.06        0.14      0.60 o
  -2   6  12        1.09        0.38      0.72 o
  -1   6  12       18.61       17.28      0.85 o
   0   6  12        1.10        1.84      0.55 o
   1   6  12        9.32       10.82      0.70 o
   2   6  12        1.05        1.98      0.89 o
   3   6  12        1.55        4.71      0.89 o
   4   6  12       75.65       84.86      2.50 o
   5   6  12        0.30       -0.82      0.84 o
   6   6  12       20.70       20.22      1.59 o
  -2   7  12        7.70        8.12      0.78 o
  -1   7  12        7.04        6.58      1.28 o
   0   7  12        4.88        1.41      0.71 o
   1   7  12      108.31      127.68      2.42 o
   2   7  12        1.21        0.52      1.02 o
   3   7  12       23.64       25.35      1.45 o
   4   7  12       10.56       11.68      1.16 o
   5   7  12       11.07       12.69      1.16 o
   0   8  12        7.14        6.37      1.06 o
   1   8  12        0.00       -1.74      1.16 o
   2   8  12        3.21        2.37      0.83 o
   3   8  12       87.98      101.97      5.35 o
   4   8  12       58.97       66.53      2.40 o
  -2  -7  13       24.98       34.72      1.79 o
  -1  -7  13        0.51        0.51      1.20 o
  -4  -6  13        0.03       -0.21      0.93 o
  -3  -6  13       34.64       34.93      1.82 o
  -2  -6  13       20.89       20.19      1.36 o
  -1  -6  13       12.88       12.23      1.42 o
   0  -6  13       11.19       11.08      1.04 o
   1  -6  13      127.97      131.76      6.77 o
  -5  -5  13        3.74        3.12      0.72 o
  -4  -5  13        3.06        0.90      0.83 o
  -3  -5  13      115.87      124.25      2.86 o
  -2  -5  13        4.90        4.10      0.93 o
  -1  -5  13        6.69        7.81      0.98 o
   0  -5  13        0.92       -0.16      0.92 o
   1  -5  13        1.28        1.38      0.98 o
   2  -5  13       52.98       57.70      2.49 o
   3  -5  13        0.24       -0.70      0.82 o
  -6  -4  13       17.44       19.39      1.11 o
  -5  -4  13        6.24        5.92      0.76 o
  -4  -4  13       35.68       35.17      1.50 o
  -3  -4  13        9.88        6.43      0.96 o
  -2  -4  13        0.40       -0.56      0.63 o
  -1  -4  13       10.11        7.89      1.41 o
   0  -4  13       71.62       77.19      2.88 o
   1  -4  13       74.06       80.84      2.94 o
   2  -4  13        1.18        0.46      0.96 o
   3  -4  13       12.69       12.77      2.92 o
   4  -4  13        3.40        3.90      1.20 o
  -6  -3  13       26.01       27.13      1.22 o
  -5  -3  13        1.34        1.08      0.63 o
  -4  -3  13       53.76       60.57      1.59 o
  -3  -3  13       63.95       60.72      1.81 o
  -2  -3  13       28.75       29.65      1.30 o
  -1  -3  13        2.81        0.87      0.61 o
   0  -3  13        1.24        1.48      0.68 o
   1  -3  13       86.68       81.62      3.63 o
   2  -3  13      132.25      124.32      3.72 o
   3  -3  13       53.13       52.77      2.15 o
   4  -3  13        5.44        3.29      1.22 o
  -6  -2  13       10.46       13.48      0.85 o
  -5  -2  13        0.24        1.42      0.52 o
  -4  -2  13       16.99       13.56      0.76 o
  -3  -2  13        1.32        0.03      0.44 o
  -2  -2  13       72.70       66.39      1.55 o
  -1  -2  13        6.03        3.99      0.48 o
   0  -2  13      163.67      158.07      2.97 o
   1  -2  13      208.54      209.78      5.32 o
   2  -2  13       10.53        9.28      1.17 o
   3  -2  13       89.24       84.70      2.79 o
   4  -2  13       27.50       27.91      1.59 o
   5  -2  13       20.18       20.85      1.37 o
  -6  -1  13       17.73       18.70      0.94 o
  -5  -1  13        3.91        3.97      0.60 o
  -4  -1  13        5.15        2.58      0.53 o
  -3  -1  13       24.91       21.48      0.84 o
  -2  -1  13      151.77      142.32      2.48 o
  -1  -1  13        2.10        0.90      0.70 o
   0  -1  13        3.67        3.82      0.64 o
   1  -1  13       73.27       75.93      2.13 o
   2  -1  13      300.40      288.03      6.74 o
   3  -1  13       88.17       91.64      2.96 o
   4  -1  13        6.88        9.83      0.87 o
   5  -1  13        0.01        0.11      0.59 o
  -6   0  13        0.08        0.16      0.57 o
  -5   0  13        8.95       10.37      0.79 o
  -4   0  13       28.96       26.27      0.97 o
  -3   0  13        0.55        0.66      0.52 o
  -2   0  13       14.81       17.85      0.75 o
  -1   0  13        0.15       -0.51      0.34 o
   0   0  13        1.69        1.63      0.55 o
   1   0  13      111.72      101.23      2.50 o
   2   0  13        0.17        0.54      1.04 o
   3   0  13       17.63       17.90      0.98 o
   4   0  13       71.40       72.19      2.01 o
   5   0  13        9.53       10.79      0.87 o
   6   0  13       17.46       20.39      1.07 o
  -6   1  13        9.50        6.40      0.67 o
  -5   1  13        0.47        0.38      0.57 o
  -4   1  13       10.83       14.17      0.79 o
  -3   1  13        7.38        3.81      0.54 o
  -2   1  13        1.36       -0.29      0.44 o
  -1   1  13        6.42        6.46      0.55 o
   0   1  13        9.25        4.13      0.70 o
   1   1  13        1.57        1.58      0.48 o
   2   1  13       39.81       38.85      1.57 o
   3   1  13      279.98      268.62      5.14 o
   4   1  13       17.98       22.07      1.20 o
   5   1  13        0.20       -0.84      0.79 o
   6   1  13       25.75       21.40      1.12 o
  -5   2  13        3.89        4.97      0.66 o
  -4   2  13       51.72       56.29      1.39 o
  -3   2  13        1.38        1.49      0.51 o
  -2   2  13       17.78       15.13      0.73 o
  -1   2  13       39.56       41.85      1.09 o
   0   2  13       39.46       43.38      1.05 o
   1   2  13       58.63       59.86      1.44 o
   2   2  13      130.63      135.09      3.03 o
   3   2  13       53.96       44.12      1.65 o
   4   2  13       72.02       71.91      2.74 o
   5   2  13      106.03      106.93      2.61 o
   6   2  13        0.02        0.72      0.53 o
  -5   3  13        1.05        2.34      0.63 o
  -4   3  13        0.75        1.50      0.62 o
  -3   3  13       49.75       48.07      1.28 o
  -2   3  13        1.06        0.32      0.48 o
  -1   3  13       83.97       77.17      1.56 o
   0   3  13       76.82       75.00      1.48 o
   1   3  13        1.74        2.26      0.59 o
   2   3  13        5.96        5.90      0.71 o
   3   3  13       13.70       12.58      1.00 o
   4   3  13       18.43       15.11      0.93 o
   5   3  13       10.63       13.87      0.92 o
   6   3  13        3.33        5.15      0.78 o
  -4   4  13      140.16      121.67      2.38 o
  -3   4  13       62.09       52.35      1.28 o
  -2   4  13        7.68        8.59      0.65 o
  -1   4  13        3.75        2.51      0.49 o
   0   4  13        5.46        2.48      0.51 o
   1   4  13       13.58       14.25      0.75 o
   2   4  13        6.39        7.70      0.71 o
   3   4  13       34.14       42.33      1.46 o
   4   4  13        0.08        0.73      0.68 o
   5   4  13       21.58       19.73      1.17 o
   6   4  13       56.03       59.88      3.19 o
  -3   5  13       12.38        9.62      0.82 o
  -2   5  13        2.00        1.80      0.56 o
  -1   5  13        0.40       -0.50      0.53 o
   0   5  13        2.35        0.76      0.49 o
   1   5  13       58.18       66.14      1.64 o
   2   5  13       91.71       98.21      2.28 o
   3   5  13       37.22       38.18      1.68 o
   4   5  13       61.17       67.03      2.72 o
   5   5  13        7.56        9.55      1.19 o
  -2   6  13        0.23        0.01      0.62 o
  -1   6  13        0.17        0.81      0.59 o
   0   6  13       30.25       27.44      1.28 o
   1   6  13        3.40        1.77      0.86 o
   2   6  13        7.79        8.96      1.09 o
   3   6  13       16.82       14.80      1.24 o
   4   6  13        0.05        0.58      0.81 o
   5   6  13       11.00       10.13      1.06 o
  -1   7  13        4.06        2.24      0.70 o
   0   7  13        0.10       -0.96      0.87 o
   1   7  13        1.23        0.60      0.69 o
   2   7  13        3.76        4.03      1.30 o
   3   7  13       28.48       32.58      1.77 o
   4   7  13        8.61       11.44      1.25 o
  -2  -6  14        0.01       -0.77      0.84 o
  -1  -6  14       32.76       35.80      2.21 o
   0  -6  14       11.28       14.84      1.61 o
  -4  -5  14       65.17       75.92      2.28 o
  -3  -5  14        6.07        4.85      1.28 o
  -2  -5  14       13.92       13.55      1.38 o
  -1  -5  14        0.20       -1.23      1.09 o
   0  -5  14       12.98       16.17      1.59 o
   1  -5  14      104.29      102.74      3.58 o
   2  -5  14        1.02        0.58      0.99 o
  -5  -4  14        3.71        1.75      0.71 o
  -4  -4  14        3.65        0.97      0.83 o
  -3  -4  14       12.72       10.18      1.03 o
  -2  -4  14        0.95       -0.69      0.99 o
  -1  -4  14       28.75       27.24      1.44 o
   0  -4  14        3.47        3.36      1.06 o
   1  -4  14       11.32       11.67      1.33 o
   2  -4  14        0.88       -0.30      0.83 o
   3  -4  14       29.23       32.52      2.14 o
  -5  -3  14        3.54        3.83      0.84 o
  -4  -3  14       31.50       39.27      1.57 o
  -3  -3  14        2.39        0.65      0.84 o
  -2  -3  14       66.57       63.96      1.85 o
  -1  -3  14        3.58        4.66      0.86 o
   0  -3  14       39.18       41.87      2.29 o
   1  -3  14       12.22        9.05      1.23 o
   2  -3  14        1.10        1.45      1.25 o
   3  -3  14       24.59       22.29      1.58 o
   4  -3  14        0.28        0.78      0.83 o
  -5  -2  14        0.21       -0.06      0.53 o
  -4  -2  14       10.32       12.10      0.77 o
  -3  -2  14        0.18       -0.84      0.65 o
  -2  -2  14      123.76      133.18      2.83 o
  -1  -2  14       14.61       21.53      1.08 o
   0  -2  14        9.13        7.20      1.20 o
   1  -2  14      132.91      143.08      4.16 o
   2  -2  14       13.28       13.89      2.16 o
   3  -2  14       39.10       33.02      1.83 o
   4  -2  14       14.75       12.29      1.22 o
  -5  -1  14        0.73        0.82      0.60 o
  -4  -1  14        2.62        2.03      0.58 o
  -3  -1  14       30.41       34.06      1.22 o
  -2  -1  14       12.15       12.75      0.97 o
  -1  -1  14        1.64        1.02      0.62 o
   0  -1  14        0.00        0.24      0.66 o
   1  -1  14       13.11       11.38      1.42 o
   2  -1  14      239.69      245.36      6.05 o
   3  -1  14        3.81        6.47      1.07 o
   4  -1  14       45.02       49.73      2.10 o
   5  -1  14       16.19       19.82      1.38 o
  -5   0  14        0.11       -0.80      0.56 o
  -4   0  14        3.71        3.62      0.61 o
  -3   0  14        1.73        2.07      0.53 o
  -2   0  14       34.47       27.85      1.24 o
  -1   0  14       24.87       19.43      1.17 o
   0   0  14       19.60       16.33      1.10 o
   1   0  14       34.50       29.41      1.37 o
   2   0  14       45.16       43.65      1.71 o
   3   0  14       12.42       13.39      1.05 o
   4   0  14      148.15      148.48      3.33 o
   5   0  14        0.64        0.61      0.68 o
  -5   1  14        1.12        0.71      0.67 o
  -4   1  14        9.32       10.20      0.73 o
  -3   1  14        6.74        6.45      0.63 o
  -2   1  14       20.57       17.34      1.26 o
  -1   1  14        3.02        2.85      0.68 o
   0   1  14        5.14        3.45      0.70 o
   1   1  14        5.75        5.51      0.70 o
   2   1  14        0.05        0.73      0.74 o
   3   1  14       72.19       70.38      2.13 o
   4   1  14      209.14      206.58      4.27 o
   5   1  14        7.67        8.62      0.90 o
  -4   2  14        7.41        8.40      0.73 o
  -3   2  14        0.10       -0.31      0.48 o
  -2   2  14        0.10       -0.63      0.48 o
  -1   2  14       90.67       93.17      2.24 o
   0   2  14       25.37       21.72      0.97 o
   1   2  14        3.04        4.18      0.70 o
   2   2  14        9.58        8.37      0.93 o
   3   2  14        3.61        2.82      0.81 o
   4   2  14       83.35       86.80      2.44 o
   5   2  14        6.94        8.65      1.40 o
  -4   3  14      150.35      148.68      3.95 o
  -3   3  14       18.13       20.40      0.92 o
  -2   3  14        3.33        8.01      1.09 o
  -1   3  14        6.08        6.12      0.64 o
   0   3  14       11.57       11.67      0.81 o
   1   3  14        0.02       -0.71      0.58 o
   2   3  14       52.56       49.91      1.87 o
   3   3  14        2.75        2.42      0.81 o
   4   3  14        0.10       -0.90      0.61 o
   5   3  14       12.58       13.42      0.92 o
  -3   4  14       25.77       24.15      0.93 o
  -2   4  14        2.50        1.27      0.54 o
  -1   4  14        2.75        4.05      0.59 o
   0   4  14       71.72       76.00      1.83 o
   1   4  14        0.15       -0.24      0.56 o
   2   4  14       17.59       13.62      1.01 o
   3   4  14       27.02       28.38      1.63 o
   4   4  14        1.46        0.51      0.63 o
   5   4  14       73.21       74.20      2.25 o
  -2   5  14        8.17        8.13      0.86 o
  -1   5  14        6.13        5.39      0.84 o
   0   5  14        9.16        4.83      0.83 o
   1   5  14        8.95        7.12      0.99 o
   2   5  14       36.06       40.38      1.79 o
   3   5  14       31.14       34.62      1.66 o
   4   5  14       12.17       13.37      1.15 o
  -1   6  14        0.45        0.87      0.71 o
   0   6  14       11.40        9.57      1.29 o
   1   6  14        5.68        7.89      1.89 o
   2   6  14       10.87       13.74      1.55 o
   3   6  14       28.27       26.35      1.50 o
   4   6  14       16.87       20.28      1.36 o
  -2  -5  15        3.12        3.10      0.96 o
  -1  -5  15        8.81       11.01      1.52 o
  -3  -4  15        0.12       -0.56      0.83 o
  -2  -4  15       16.24       11.57      1.18 o
  -1  -4  15        6.19        6.28      1.29 o
   0  -4  15       26.88       28.55      2.40 o
   1  -4  15        1.10        0.58      1.09 o
  -4  -3  15        6.72        5.70      0.99 o
  -3  -3  15        6.67        8.31      1.30 o
  -2  -3  15        4.41        5.87      0.99 o
  -1  -3  15        0.30       -0.01      0.75 o
   0  -3  15       30.10       34.41      2.08 o
   1  -3  15      105.50       99.03      3.44 o
   2  -3  15        0.14       -0.05      0.86 o
  -4  -2  15        1.94        2.34      0.85 o
  -3  -2  15        1.66        1.23      0.93 o
  -2  -2  15        0.03       -0.06      0.80 o
  -1  -2  15        2.87        5.37      0.93 o
   0  -2  15       23.19       22.10      1.70 o
   1  -2  15        1.75        1.09      1.01 o
   2  -2  15       53.08       55.26      2.46 o
   3  -2  15       15.99       18.86      1.50 o
  -4  -1  15       21.19       20.97      1.43 o
  -3  -1  15        0.74       -0.47      0.69 o
  -2  -1  15       63.45       59.53      1.84 o
  -1  -1  15        5.08        7.21      0.96 o
   0  -1  15       10.64       10.21      1.02 o
   1  -1  15      137.95      143.31      4.74 o
   2  -1  15      139.48      137.43      4.10 o
   3  -1  15        0.65        0.19      0.88 o
   4  -1  15        1.40        1.56      0.94 o
  -4   0  15        0.05       -0.72      0.69 o
  -3   0  15       54.98       55.62      1.81 o
  -2   0  15        0.02       -0.90      0.60 o
  -1   0  15        1.32       -0.21      0.68 o
   0   0  15       42.45       50.05      2.19 o
   1   0  15       10.85       10.47      1.37 o
   2   0  15      182.62      177.94      4.92 o
   3   0  15      121.04      121.68      5.05 o
   4   0  15        7.91        6.20      0.93 o
  -4   1  15        4.08        3.71      0.75 o
  -3   1  15        0.43        0.52      0.74 o
  -2   1  15       30.65       28.07      1.31 o
  -1   1  15        0.13        0.76      0.65 o
   0   1  15        2.53        2.50      0.87 o
   1   1  15       24.70       23.56      1.35 o
   2   1  15       23.63       26.18      2.24 o
   3   1  15        1.79        0.49      0.82 o
   4   1  15        4.67        4.43      0.99 o
  -3   2  15        3.88        4.71      0.85 o
  -2   2  15        3.87        2.92      0.77 o
  -1   2  15        0.06        0.77      0.66 o
   0   2  15        6.22        7.65      0.84 o
   1   2  15       42.32       42.91      1.77 o
   2   2  15       26.71       29.32      1.52 o
   3   2  15        0.63       -1.10      0.73 o
   4   2  15        0.13        1.06      0.77 o
  -3   3  15       15.30       17.09      1.16 o
  -2   3  15        0.11       -0.20      0.67 o
  -1   3  15       15.63       13.39      1.01 o
   0   3  15        1.79        1.82      0.79 o
   1   3  15        8.41       10.62      0.93 o
   2   3  15        2.83        2.44      0.88 o
   3   3  15        5.31        3.78      0.90 o
   4   3  15       13.43       12.40      0.97 o
  -2   4  15        0.48        1.94      0.69 o
  -1   4  15        0.49        0.32      0.60 o
   0   4  15       76.07       74.23      2.32 o
   1   4  15       17.06       14.80      0.95 o
   2   4  15       25.98       23.53      1.28 o
   3   4  15        1.16        0.83      0.71 o
   4   4  15       23.62       25.51      1.27 o
  -1   5  15        2.65        2.66      0.82 o
   0   5  15        0.00       -0.07      0.72 o
   1   5  15        0.62       -0.54      0.80 o
   2   5  15       15.74       17.69      1.34 o
   3   5  15       14.39       12.09      1.19 o
  -2  -3  16        9.40        6.88      1.06 o
  -1  -3  16        9.08        6.88      1.35 o
   0  -3  16        6.10        5.22      1.30 o
   1  -3  16        1.16        0.11      1.07 o
  -3  -2  16        8.81        5.58      1.12 o
  -2  -2  16        0.09       -0.32      0.83 o
  -1  -2  16        0.28        0.58      0.83 o
   0  -2  16       56.04       56.04      3.87 o
   1  -2  16       46.17       41.91      2.34 o
   2  -2  16       46.45       47.66      2.36 o
  -3  -1  16        0.77       -1.12      0.75 o
  -2  -1  16       14.83       15.20      1.32 o
  -1  -1  16       17.77       12.60      1.15 o
   0  -1  16        2.98        5.44      2.07 o
   1  -1  16       22.98       26.59      2.00 o
   2  -1  16       30.89       32.09      2.06 o
  -3   0  16       18.61       18.07      1.21 o
  -2   0  16       10.16        7.96      1.12 o
  -1   0  16        0.06       -1.00      0.66 o
   0   0  16       12.55       12.46      1.72 o
   1   0  16       47.24       43.79      2.29 o
   2   0  16       37.45       42.88      3.07 o
   3   0  16        6.31        8.84      1.33 o
  -3   1  16        3.01        2.81      0.81 o
  -2   1  16        2.22        0.76      0.82 o
  -1   1  16       11.02       12.28      1.13 o
   0   1  16        0.99        0.29      0.77 o
   1   1  16       18.74       26.52      1.85 o
   2   1  16        9.41       11.48      1.17 o
   3   1  16        1.50        2.28      0.87 o
  -2   2  16        1.90        2.36      0.80 o
  -1   2  16        1.43        0.27      0.79 o
   0   2  16        2.27        2.92      0.89 o
   1   2  16        5.37        7.75      1.08 o
   2   2  16       69.20       62.89      2.25 o
   3   2  16        0.97       -0.08      0.84 o
  -1   3  16       10.05       15.19      2.58 o
   0   3  16       48.62       46.08      1.91 o
   1   3  16       13.10       12.53      1.22 o
   2   3  16        1.52       -0.68      1.77 o
   3   3  16        7.53        4.08      0.97 o
   0   4  16       12.25       12.40      1.75 o
   1   4  16        5.93        6.40      1.11 o
   2   4  16        0.77       -0.58      0.72 o
   0   0  17        5.56        9.06      3.14 o
   0   1  17       25.49       21.27      1.83 o
 
